# Supplementary material for: Unraveling the causal link: fatty acids and inflammatory bowel disease
Source: Front Immunol. 2024 Jul 25;15:1405790. doi: 10.3389/fimmu.2024.1405790 (PMC11306040; doi:10.3389/fimmu.2024.1405790)
Supplement: Supplementary file 2 [file DataSheet_2.xlsx]

## Sheet: Table S1
Table S1 Single nucleotide polymorphisms used as instrumental variables
Exposure	SNP	Effect.allele	Other.allele	Beta	Se	P-value	Sample.size	F.statistics
Total fatty acid levels	rs822928	C	A	0.0240148	0.00410698	5e-09	115006	34.1911
Total fatty acid levels	rs1002687	A	G	0.096121	0.00425494	5.39511e-113	115006	510.328
Total fatty acid levels	rs660240	C	T	0.0406566	0.00495786	2.39994e-16	115006	67.2471
Total fatty acid levels	rs534417	G	A	0.0411587	0.00613897	1.99986e-11	115006	44.9503
Total fatty acid levels	rs4564803	T	G	-0.0616898	0.00484211	3.50026e-37	115006	162.315
Total fatty acid levels	rs60960031	A	G	-0.0281404	0.00415788	1.29987e-11	115006	45.8054
Total fatty acid levels	rs4299376	T	G	-0.0237985	0.00436123	4.79999e-08	115006	29.777
Total fatty acid levels	rs1260326	C	T	-0.105845	0.0041617	1.09901e-142	115006	646.843
Total fatty acid levels	rs11895352	T	C	-0.0314202	0.00408682	1.50003e-14	115006	59.1081
Total fatty acid levels	rs1128249	T	G	-0.0287496	0.00417174	5.50047e-12	115006	47.4929
Total fatty acid levels	rs900048	T	C	0.0267285	0.00449699	2.80001e-09	115006	35.3269
Total fatty acid levels	rs13108218	G	A	-0.0352937	0.00421717	5.79963e-17	115006	70.041
Total fatty acid levels	rs1471251	T	A	0.0263886	0.00418046	2.69998e-10	115006	39.846
Total fatty acid levels	rs4860948	A	T	0.027714	0.00475389	5.60003e-09	115006	33.986
Total fatty acid levels	rs11429307	GT	G	0.0345251	0.00519199	2.90001e-11	115006	44.2183
Total fatty acid levels	rs3846663	T	C	0.0320614	0.00420778	2.49977e-14	115006	58.0576
Total fatty acid levels	rs4704834	G	A	0.0446199	0.00424961	8.69961e-26	115006	110.245
Total fatty acid levels	rs12208357	T	C	0.054141	0.00800661	1.39991e-11	115006	45.7252
Total fatty acid levels	rs3869125	G	A	0.0493147	0.00827978	2.59998e-09	115006	35.4744
Total fatty acid levels	rs35603463	C	T	0.0323627	0.00488718	3.50026e-11	115006	43.8503
Total fatty acid levels	rs28383314	C	T	0.0434702	0.00419985	4.19952e-25	115006	107.131
Total fatty acid levels	rs632057	G	T	-0.0280219	0.00421166	2.90001e-11	115006	44.2679
Total fatty acid levels	rs117733303	G	A	-0.240616	0.0150981	3.50026e-57	115006	253.983
Total fatty acid levels	rs10455872	G	A	-0.132729	0.00754661	2.99985e-69	115006	309.334
Total fatty acid levels	rs55747707	A	G	-0.079882	0.00507363	7.50067e-56	115006	247.891
Total fatty acid levels	rs1561748	C	G	-0.0281558	0.00496733	1.40001e-08	115006	32.1284
Total fatty acid levels	rs2126259	C	T	0.0673835	0.00676492	2.29985e-23	115006	99.216
Total fatty acid levels	rs328	G	C	-0.0955148	0.00676227	2.70023e-45	115006	199.506
Total fatty acid levels	rs2326077	T	C	-0.0293367	0.00431466	1.10002e-11	115006	46.2306
Total fatty acid levels	rs28601761	G	C	-0.0918787	0.00417493	2.50035e-107	115006	484.319
Total fatty acid levels	rs2721961	G	T	-0.0278844	0.00453925	8.10009e-10	115006	37.7359
Total fatty acid levels	rs11789603	T	C	0.0428367	0.00655585	6.4003e-11	115006	42.6947
Total fatty acid levels	rs2740488	C	A	-0.0400585	0.00462571	4.70002e-18	115006	74.995
Total fatty acid levels	rs4008004	A	C	0.0294412	0.00492491	2.30001e-09	115006	35.7367
Total fatty acid levels	rs2478236	A	G	-0.0245137	0.00415876	3.79997e-09	115006	34.7448
Total fatty acid levels	rs117488242	G	A	-0.0404616	0.00631255	1.5e-10	115006	41.0844
Total fatty acid levels	rs102275	C	T	-0.025204	0.00425977	3.29997e-09	115006	35.0079
Total fatty acid levels	rs964184	C	G	-0.17836	0.00600369	5.99791e-194	115006	882.589
Total fatty acid levels	rs141469619	G	A	0.192946	0.0215236	3.10027e-19	115006	80.3603
Total fatty acid levels	rs374209699	GT	G	0.0269175	0.00451273	2.39999e-09	115006	35.5788
Total fatty acid levels	rs72997616	A	C	-0.0507427	0.0070119	4.60045e-13	115006	52.3692
Total fatty acid levels	rs7973253	G	A	0.0270847	0.00423447	1.6e-10	115006	40.9119
Total fatty acid levels	rs7979473	G	A	-0.029351	0.00421845	3.50026e-12	115006	48.4105
Total fatty acid levels	rs76895963	G	T	-0.0897887	0.0158484	1.5e-08	115006	32.0976
Total fatty acid levels	rs6602911	T	C	0.0293366	0.00424256	4.70002e-12	115006	47.8149
Total fatty acid levels	rs633695	G	A	0.0756255	0.00449467	1.59993e-63	115006	283.101
Total fatty acid levels	rs139974673	C	T	0.10206	0.0128418	1.9002e-15	115006	63.1625
Total fatty acid levels	rs261290	C	T	-0.101093	0.0042932	1.30017e-122	115006	554.472
Total fatty acid levels	rs11076175	G	A	-0.0441014	0.0053349	1.39991e-16	115006	68.3364
Total fatty acid levels	rs2000999	A	G	0.0305454	0.00520283	4.30002e-09	115006	34.4677
Total fatty acid levels	rs2156552	T	A	0.0569029	0.00531227	8.99912e-27	115006	114.738
Total fatty acid levels	rs77960347	G	A	0.217639	0.0178015	2.29985e-34	115006	149.472
Total fatty acid levels	rs142158911	A	G	-0.0700869	0.0063832	4.79954e-28	115006	120.558
Total fatty acid levels	rs56322906	A	G	-0.0925886	0.0110731	6.20012e-17	115006	69.916
Total fatty acid levels	rs142385484	T	C	-0.0332512	0.00581479	1.09999e-08	115006	32.6999
Total fatty acid levels	rs58542926	T	C	-0.139935	0.00776802	1.50003e-72	115006	324.513
Total fatty acid levels	rs157592	C	A	0.0668962	0.00537438	1.39991e-35	115006	154.934
Total fatty acid levels	rs739320	C	T	-0.0269937	0.00426515	2.5e-10	115006	40.055
Total fatty acid levels	rs5112	G	C	0.0750365	0.00438056	8.99912e-66	115006	293.417
Total fatty acid levels	rs1883711	C	G	0.0880153	0.0119724	1.99986e-13	115006	54.0448
Total fatty acid levels	rs9616847	T	A	0.0239233	0.00420047	1.2e-08	115006	32.4374
Saturated fatty acid levels	rs1002687	A	G	0.0824895	0.00425075	6.90081e-84	115006	376.588
Saturated fatty acid levels	rs660240	C	T	0.0315817	0.00495298	1.79999e-10	115006	40.6572
Saturated fatty acid levels	rs7551124	T	C	0.0382308	0.00614253	4.79999e-10	115006	38.7376
Saturated fatty acid levels	rs11895352	T	C	-0.0268626	0.00408233	4.70002e-11	115006	43.2992
Saturated fatty acid levels	rs4564803	T	G	-0.0494208	0.00483679	1.69981e-24	115006	104.401
Saturated fatty acid levels	rs1260326	C	T	-0.106394	0.00415713	1.79887e-144	115006	655.009
Saturated fatty acid levels	rs60960031	A	G	-0.0252819	0.00415331	1.09999e-09	115006	37.0536
Saturated fatty acid levels	rs13389219	T	C	-0.0299221	0.00416596	6.79986e-13	115006	51.5886
Saturated fatty acid levels	rs900048	T	C	0.0263328	0.00449118	4.49997e-09	115006	34.3774
Saturated fatty acid levels	rs6854749	T	A	0.0320809	0.00508773	2.90001e-10	115006	39.7599
Saturated fatty acid levels	rs13108218	G	A	-0.0277641	0.00421205	4.40048e-11	115006	43.449
Saturated fatty acid levels	rs11429307	GT	G	0.0339696	0.00518552	5.70033e-11	115006	42.9137
Saturated fatty acid levels	rs3846661	G	A	0.0264602	0.0041581	2e-10	115006	40.4945
Saturated fatty acid levels	rs4704834	G	A	0.0372358	0.00424432	1.69981e-18	115006	76.9671
Saturated fatty acid levels	rs35603463	C	T	0.0286392	0.00488208	4.49997e-09	115006	34.4122
Saturated fatty acid levels	rs28383314	C	T	0.0385885	0.00419547	3.69999e-20	115006	84.5969
Saturated fatty acid levels	rs12208357	T	C	0.0507871	0.00799825	2.19999e-10	115006	40.3197
Saturated fatty acid levels	rs10455872	G	A	-0.135458	0.00753874	3.50026e-72	115006	322.858
Saturated fatty acid levels	rs117733303	G	A	-0.237612	0.0150824	6.4003e-56	115006	248.197
Saturated fatty acid levels	rs632057	G	T	-0.0283876	0.00420727	1.50003e-11	115006	45.5257
Saturated fatty acid levels	rs55747707	A	G	-0.069736	0.00506719	4.30031e-43	115006	189.4
Saturated fatty acid levels	rs28601761	G	C	-0.0909348	0.00417008	1.99986e-105	115006	475.523
Saturated fatty acid levels	rs34120986	A	G	-0.0248578	0.00431627	8.50002e-09	115006	33.1672
Saturated fatty acid levels	rs2126259	C	T	0.0572679	0.00675706	2.29985e-17	115006	71.8302
Saturated fatty acid levels	rs139315015	G	A	-0.0840885	0.00661994	5.70033e-37	115006	161.349
Saturated fatty acid levels	rs10504255	A	G	-0.0282853	0.00431685	5.70033e-11	115006	42.9326
Saturated fatty acid levels	rs10810374	C	A	0.025975	0.00474004	4.30002e-08	115006	30.0294
Saturated fatty acid levels	rs2740488	C	A	-0.0363629	0.00462025	3.50026e-15	115006	61.9421
Saturated fatty acid levels	rs11789603	T	C	0.0430623	0.00654812	4.79954e-11	115006	43.2475
Saturated fatty acid levels	rs2478236	A	G	-0.0251196	0.00415363	1.5e-09	115006	36.5738
Saturated fatty acid levels	rs117488242	G	A	-0.0407977	0.00630477	9.70063e-11	115006	41.8729
Saturated fatty acid levels	rs374209699	GT	G	0.0247591	0.00450756	4e-08	115006	30.1708
Saturated fatty acid levels	rs7118569	G	C	-0.0456634	0.00710267	1.29999e-10	115006	41.3326
Saturated fatty acid levels	rs964184	C	G	-0.145494	0.00599682	5.00035e-130	115006	588.638
Saturated fatty acid levels	rs141469619	G	A	0.164093	0.021499	2.29985e-14	115006	58.2564
Saturated fatty acid levels	rs102275	C	T	-0.0330544	0.00425489	7.89951e-15	115006	60.3506
Saturated fatty acid levels	rs7973253	G	A	0.0280507	0.00422919	3.29989e-11	115006	43.9919
Saturated fatty acid levels	rs76895963	G	T	-0.0896654	0.0158287	1.5e-08	115006	32.0892
Saturated fatty acid levels	rs7979473	G	A	-0.0279927	0.00421319	3.10027e-11	115006	44.1436
Saturated fatty acid levels	rs6602911	T	C	0.0262742	0.00423709	5.60003e-10	115006	38.4524
Saturated fatty acid levels	rs633695	G	A	0.0730728	0.00448889	1.39991e-59	115006	264.992
Saturated fatty acid levels	rs139974673	C	T	0.0958836	0.0128252	7.70016e-14	115006	55.8934
Saturated fatty acid levels	rs261290	C	T	-0.100722	0.00428768	5.00035e-122	115006	551.828
Saturated fatty acid levels	rs2000999	A	G	0.0284117	0.00519629	4.60002e-08	115006	29.8956
Saturated fatty acid levels	rs11076175	G	A	-0.0388432	0.00532819	3.10027e-13	115006	53.146
Saturated fatty acid levels	rs2156552	T	A	0.0510402	0.00530578	6.59933e-22	115006	92.5393
Saturated fatty acid levels	rs77960347	G	A	0.196646	0.0177797	1.99986e-28	115006	122.327
Saturated fatty acid levels	rs8107974	T	A	-0.117425	0.0077144	2.49977e-52	115006	231.695
Saturated fatty acid levels	rs157592	C	A	0.0522227	0.00536898	2.29985e-22	115006	94.6096
Saturated fatty acid levels	rs142158911	A	G	-0.0598613	0.00637679	6.20012e-21	115006	88.1228
Saturated fatty acid levels	rs739320	C	T	-0.030032	0.00426087	1.80011e-12	115006	49.6789
Saturated fatty acid levels	rs5112	G	C	0.0615391	0.00437616	6.4998e-45	115006	197.75
Saturated fatty acid levels	rs1883711	C	G	0.0794341	0.0119575	3.10027e-11	115006	44.1299
Saturated fatty acid levels	rs9616847	T	A	0.0231042	0.00419491	3.59998e-08	115006	30.3345
Polyunsaturated fatty acid levels	rs200730299	C	A	-0.0365447	0.00538613	1.20005e-11	115006	46.0357
Polyunsaturated fatty acid levels	rs534417	G	A	0.0388809	0.00603954	1.2e-10	115006	41.4443
Polyunsaturated fatty acid levels	rs1002687	A	G	0.0966459	0.00418603	6.19441e-118	115006	533.043
Polyunsaturated fatty acid levels	rs660240	C	T	0.0590181	0.00487757	1.10002e-33	115006	146.408
Polyunsaturated fatty acid levels	rs553427	T	C	0.0294629	0.00400838	1.99986e-13	115006	54.0273
Polyunsaturated fatty acid levels	rs672889	G	T	0.0741478	0.00576774	8.00018e-38	115006	165.267
Polyunsaturated fatty acid levels	rs6547409	T	C	-0.0840141	0.00918864	6.09958e-20	115006	83.5992
Polyunsaturated fatty acid levels	rs870526	T	C	-0.0326952	0.00401369	3.80014e-16	115006	66.356
Polyunsaturated fatty acid levels	rs1260326	C	T	-0.0769268	0.00409565	1e-78	115006	352.785
Polyunsaturated fatty acid levels	rs4299376	T	G	-0.0316651	0.00429201	1.59993e-13	115006	54.4302
Polyunsaturated fatty acid levels	rs3770586	T	C	-0.0239799	0.0040256	2.59998e-09	115006	35.4841
Polyunsaturated fatty acid levels	rs4860948	A	T	0.0339763	0.00467825	3.80014e-13	115006	52.7455
Polyunsaturated fatty acid levels	rs13108218	G	A	-0.03457	0.00415007	8.10028e-17	115006	69.3886
Polyunsaturated fatty acid levels	rs7707394	A	G	0.0264956	0.0041765	2.19999e-10	115006	40.246
Polyunsaturated fatty acid levels	rs3843482	G	T	0.0417429	0.00414282	7.10068e-24	115006	101.525
Polyunsaturated fatty acid levels	rs6882345	A	G	0.0447124	0.0041533	5.00035e-27	115006	115.896
Polyunsaturated fatty acid levels	rs9270074	C	T	0.0302568	0.00554793	4.90004e-08	115006	29.743
Polyunsaturated fatty acid levels	rs6938647	C	A	-0.0467505	0.00491708	1.9002e-21	115006	90.3978
Polyunsaturated fatty acid levels	rs3179865	A	G	0.0432465	0.00442433	1.39991e-22	115006	95.5448
Polyunsaturated fatty acid levels	rs72848251	A	G	0.0446617	0.00519436	8.10028e-18	115006	73.9276
Polyunsaturated fatty acid levels	rs79834165	C	T	-0.067192	0.0110702	1.29999e-09	115006	36.8404
Polyunsaturated fatty acid levels	rs9295128	T	G	-0.203827	0.0158533	7.8001e-38	115006	165.304
Polyunsaturated fatty acid levels	rs3822855	T	G	0.024354	0.00408866	2.59998e-09	115006	35.4796
Polyunsaturated fatty acid levels	rs55747707	A	G	-0.0613446	0.00499234	1.10002e-34	115006	150.989
Polyunsaturated fatty acid levels	rs2737245	T	G	-0.0289264	0.00447959	1.09999e-10	115006	41.6977
Polyunsaturated fatty acid levels	rs2126259	C	T	0.0848201	0.00666008	3.69999e-37	115006	162.195
Polyunsaturated fatty acid levels	rs10096633	T	C	-0.0353479	0.00607439	5.89997e-09	115006	33.8627
Polyunsaturated fatty acid levels	rs7831074	G	C	0.0289646	0.00501662	7.79992e-09	115006	33.3359
Polyunsaturated fatty acid levels	rs2326077	T	C	-0.0289922	0.00424779	8.80035e-12	115006	46.5839
Polyunsaturated fatty acid levels	rs112875651	A	G	-0.0771818	0.00416206	9.09913e-77	115006	343.885
Polyunsaturated fatty acid levels	rs115478735	T	A	0.0377218	0.0051847	3.40017e-13	115006	52.9343
Polyunsaturated fatty acid levels	rs4008004	A	C	0.032262	0.00484549	2.80027e-11	115006	44.331
Polyunsaturated fatty acid levels	rs11789603	T	C	0.0485333	0.00645014	5.30029e-14	115006	56.6163
Polyunsaturated fatty acid levels	rs2740488	C	A	-0.0487388	0.00455112	9.20026e-27	115006	114.687
Polyunsaturated fatty acid levels	rs117488242	G	A	-0.0395506	0.0062118	1.89998e-10	115006	40.5388
Polyunsaturated fatty acid levels	rs148063610	CAAATAAAT	C	0.0311139	0.00481595	1e-10	115006	41.7393
Polyunsaturated fatty acid levels	rs141469619	G	A	0.129333	0.0211726	1e-09	115006	37.3139
Polyunsaturated fatty acid levels	rs200671503	TTA	T	-0.0499493	0.00861259	6.59994e-09	115006	33.635
Polyunsaturated fatty acid levels	rs72997616	A	C	-0.0661452	0.00689755	8.80035e-22	115006	91.9617
Polyunsaturated fatty acid levels	rs964184	C	G	-0.150407	0.00590579	4.4978e-143	115006	648.605
Polyunsaturated fatty acid levels	rs374209699	GT	G	0.0287195	0.00443914	9.79941e-11	115006	41.8558
Polyunsaturated fatty acid levels	rs102275	C	T	-0.0974467	0.00419031	1.30017e-119	115006	540.807
Polyunsaturated fatty acid levels	rs7970695	A	G	-0.031489	0.00413849	2.80027e-14	115006	57.894
Polyunsaturated fatty acid levels	rs4766578	A	T	0.0270116	0.00401614	1.69981e-11	115006	45.2359
Polyunsaturated fatty acid levels	rs6602911	T	C	0.0282535	0.00417476	1.29987e-11	115006	45.8017
Polyunsaturated fatty acid levels	rs12899324	T	C	-0.0249388	0.00453908	3.89996e-08	115006	30.1867
Polyunsaturated fatty acid levels	rs261290	C	T	-0.11189	0.00422379	1.30017e-154	115006	701.743
Polyunsaturated fatty acid levels	rs633695	G	A	0.0845004	0.004422	2.09991e-81	115006	365.157
Polyunsaturated fatty acid levels	rs3764261	A	C	0.0559668	0.00428245	5.00035e-39	115006	170.795
Polyunsaturated fatty acid levels	rs34955778	C	T	-0.0298264	0.00406597	2.19989e-13	115006	53.8113
Polyunsaturated fatty acid levels	rs76116020	G	A	-0.0591283	0.00981616	1.7e-09	115006	36.2834
Polyunsaturated fatty acid levels	rs56325564	A	G	0.0244343	0.00403952	1.5e-09	115006	36.5881
Polyunsaturated fatty acid levels	rs77960347	G	A	0.273167	0.0175111	7.29962e-55	115006	243.349
Polyunsaturated fatty acid levels	rs9304381	T	C	0.0733601	0.00520395	4.00037e-45	115006	198.726
Polyunsaturated fatty acid levels	rs58542926	T	C	-0.152986	0.00764087	3.50026e-89	115006	400.883
Polyunsaturated fatty acid levels	rs142158911	A	G	-0.0918337	0.00627871	1.9002e-48	115006	213.926
Polyunsaturated fatty acid levels	rs56322906	A	G	-0.104409	0.0108919	9.20026e-22	115006	91.8901
Polyunsaturated fatty acid levels	rs1065853	T	G	-0.169141	0.00739161	6.9024e-116	115006	523.624
Polyunsaturated fatty acid levels	rs72235114	CT	C	0.0453717	0.00465465	1.9002e-22	115006	95.0158
Polyunsaturated fatty acid levels	rs59774409	T	C	0.0449922	0.0072382	5.1e-10	115006	38.6379
Polyunsaturated fatty acid levels	rs2378390	A	G	-0.0322928	0.00578408	2.39999e-08	115006	31.1704
Polyunsaturated fatty acid levels	rs1883711	C	G	0.092425	0.0117789	4.30031e-15	115006	61.57
Polyunsaturated fatty acid levels	rs1800961	T	C	-0.0725012	0.0117086	5.89997e-10	115006	38.3425
Polyunsaturated fatty acid levels	rs9616847	T	A	0.0227377	0.00413329	3.79997e-08	115006	30.2623
Polyunsaturated fatty acid levels	rs5754102	A	C	-0.0299164	0.00524251	1.2e-08	115006	32.5642
Monounsaturated fatty acid levels	rs1002687	A	G	0.0914582	0.0042485	8.70964e-103	115006	463.419
Monounsaturated fatty acid levels	rs534417	G	A	0.0388228	0.00612967	2.39999e-10	115006	40.1143
Monounsaturated fatty acid levels	rs182050989	T	C	0.0694765	0.012311	1.7e-08	115006	31.8485
Monounsaturated fatty acid levels	rs4846914	A	G	-0.0305214	0.00416166	2.19989e-13	115006	53.7868
Monounsaturated fatty acid levels	rs602633	G	T	0.0269222	0.00492268	4.49997e-08	115006	29.9101
Monounsaturated fatty acid levels	rs60960031	A	G	-0.0261665	0.00415102	2.90001e-10	115006	39.7358
Monounsaturated fatty acid levels	rs1260326	C	T	-0.111017	0.00415484	2.79898e-157	115006	713.954
Monounsaturated fatty acid levels	rs11895352	T	C	-0.0260019	0.00408008	1.89998e-10	115006	40.6137
Monounsaturated fatty acid levels	rs1128249	T	G	-0.0355909	0.00416487	1.29987e-17	115006	73.0256
Monounsaturated fatty acid levels	rs2943635	T	C	0.0263224	0.00435741	1.5e-09	115006	36.4917
Monounsaturated fatty acid levels	rs4564803	T	G	-0.0716528	0.00483413	1.10002e-49	115006	219.7
Monounsaturated fatty acid levels	rs1394092	T	C	0.0308858	0.00457557	1.50003e-11	115006	45.5646
Monounsaturated fatty acid levels	rs11940694	G	A	0.0252725	0.00418963	1.6e-09	115006	36.3869
Monounsaturated fatty acid levels	rs13108218	G	A	-0.0379084	0.00421058	2.19989e-19	115006	81.0564
Monounsaturated fatty acid levels	rs1471251	T	A	0.0300907	0.00417393	5.60015e-13	115006	51.9726
Monounsaturated fatty acid levels	rs2035816	G	A	-0.0412481	0.00733618	1.89998e-08	115006	31.6132
Monounsaturated fatty acid levels	rs12916	C	T	0.0228919	0.00415312	3.50002e-08	115006	30.3819
Monounsaturated fatty acid levels	rs4704834	G	A	0.0435104	0.00424371	1.10002e-24	115006	105.122
Monounsaturated fatty acid levels	rs11429307	GT	G	0.0431169	0.00518478	9.09913e-17	115006	69.1567
Monounsaturated fatty acid levels	rs6938550	A	G	-0.0416299	0.00725594	9.59997e-09	115006	32.9172
Monounsaturated fatty acid levels	rs117733303	G	A	-0.257737	0.0150735	1.50003e-65	115006	292.365
Monounsaturated fatty acid levels	rs9271573	C	A	0.0428694	0.00413639	3.59998e-25	115006	107.412
Monounsaturated fatty acid levels	rs12208357	T	C	0.052959	0.00799355	3.50026e-11	115006	43.8935
Monounsaturated fatty acid levels	rs28752924	C	T	0.0298078	0.00421669	1.59993e-12	115006	49.9708
Monounsaturated fatty acid levels	rs1052248	A	T	0.0312364	0.00464902	1.80011e-11	115006	45.1439
Monounsaturated fatty acid levels	rs632057	G	T	-0.0313916	0.00420479	8.30042e-14	115006	55.7363
Monounsaturated fatty acid levels	rs10455872	G	A	-0.148375	0.0075343	2.49977e-86	115006	387.825
Monounsaturated fatty acid levels	rs6905288	A	G	0.0225611	0.00409377	3.59998e-08	115006	30.372
Monounsaturated fatty acid levels	rs12212146	C	T	0.0486004	0.0079579	1e-09	115006	37.2978
Monounsaturated fatty acid levels	rs72555385	G	A	0.0608942	0.00944248	1.09999e-10	115006	41.5891
Monounsaturated fatty acid levels	rs2070971	T	G	0.0323992	0.00593066	4.70002e-08	115006	29.8444
Monounsaturated fatty acid levels	rs56001710	T	A	-0.0268641	0.00425024	2.59998e-10	115006	39.9501
Monounsaturated fatty acid levels	rs3812316	G	C	-0.113417	0.00605828	3.29989e-78	115006	350.475
Monounsaturated fatty acid levels	rs328	G	C	-0.144553	0.00674923	9.2045e-102	115006	458.718
Monounsaturated fatty acid levels	rs1561748	C	G	-0.0478427	0.00495775	4.90004e-22	115006	93.1241
Monounsaturated fatty acid levels	rs2721961	G	T	-0.0258897	0.00453049	1.09999e-08	115006	32.6561
Monounsaturated fatty acid levels	rs28601761	G	C	-0.0893291	0.00416688	5.90201e-102	115006	459.583
Monounsaturated fatty acid levels	rs615632	T	C	0.032758	0.00409114	1.20005e-15	115006	64.113
Monounsaturated fatty acid levels	rs1993453	G	A	-0.02592	0.00430541	1.7e-09	115006	36.2444
Monounsaturated fatty acid levels	rs2740488	C	A	-0.0279599	0.00461953	1.40001e-09	115006	36.6333
Monounsaturated fatty acid levels	rs35166446	GT	G	-0.0226215	0.0041058	3.59998e-08	115006	30.3562
Monounsaturated fatty acid levels	rs526748	T	G	0.0252409	0.00408852	6.69993e-10	115006	38.1134
Monounsaturated fatty acid levels	rs10761716	G	C	-0.0308576	0.00409989	5.19996e-14	115006	56.6474
Monounsaturated fatty acid levels	rs4963506	A	G	0.0283401	0.00513448	3.40001e-08	115006	30.4656
Monounsaturated fatty acid levels	rs964184	C	G	-0.205217	0.00599383	1e-200	115006	1172.24
Monounsaturated fatty acid levels	rs1047964	T	G	-0.17498	0.0206924	2.80027e-17	115006	71.5081
Monounsaturated fatty acid levels	rs141469619	G	A	0.245646	0.0214883	2.90001e-30	115006	130.682
Monounsaturated fatty acid levels	rs174564	G	A	0.0640584	0.0042621	4.70002e-51	115006	225.894
Monounsaturated fatty acid levels	rs7973253	G	A	0.0262014	0.00422845	5.80003e-10	115006	38.3961
Monounsaturated fatty acid levels	rs76895963	G	T	-0.0905878	0.0158259	1e-08	115006	32.7644
Monounsaturated fatty acid levels	rs67981690	G	A	0.0352695	0.0060985	7.29995e-09	115006	33.4466
Monounsaturated fatty acid levels	rs7140110	C	T	0.0308525	0.00444456	3.90032e-12	115006	48.1863
Monounsaturated fatty acid levels	rs149014710	T	C	-0.0247891	0.00450312	3.69999e-08	115006	30.3036
Monounsaturated fatty acid levels	rs261290	C	T	-0.0732738	0.0042887	1.9002e-65	115006	291.908
Monounsaturated fatty acid levels	rs150844304	C	A	0.123444	0.0128702	8.69961e-22	115006	91.9961
Monounsaturated fatty acid levels	rs633695	G	A	0.0561391	0.00448995	7.19946e-36	115006	156.332
Monounsaturated fatty acid levels	rs2000999	A	G	0.0298539	0.00519643	9.20005e-09	115006	33.0059
Monounsaturated fatty acid levels	rs3198697	T	C	-0.0266243	0.00414239	1.29999e-10	115006	41.3099
Monounsaturated fatty acid levels	rs9910747	C	A	0.0465726	0.00842915	3.29997e-08	115006	30.5277
Monounsaturated fatty acid levels	rs77697917	T	C	0.0671205	0.0121727	3.50002e-08	115006	30.4044
Monounsaturated fatty acid levels	rs12601919	G	A	0.0295034	0.0052154	1.5e-08	115006	32.0014
Monounsaturated fatty acid levels	rs1540037	G	A	0.0334693	0.00501538	2.49977e-11	115006	44.5334
Monounsaturated fatty acid levels	rs149615216	T	C	0.165886	0.0197482	4.49987e-17	115006	70.561
Monounsaturated fatty acid levels	rs142385484	T	C	-0.0354607	0.00580741	1e-09	115006	37.2846
Monounsaturated fatty acid levels	rs116843064	A	G	-0.162005	0.0145897	1.20005e-28	115006	123.3
Monounsaturated fatty acid levels	rs8107974	T	A	-0.11801	0.00771236	7.50067e-53	115006	234.133
Monounsaturated fatty acid levels	rs5112	G	C	0.080703	0.004375	5.60015e-76	115006	340.27
Monounsaturated fatty acid levels	rs739320	C	T	-0.0278563	0.00425974	6.20012e-11	115006	42.7642
Monounsaturated fatty acid levels	rs157592	C	A	0.0533722	0.00536756	2.70023e-23	115006	98.8727
Monounsaturated fatty acid levels	rs117188729	A	T	-0.0674619	0.011854	1.29999e-08	115006	32.3882
Monounsaturated fatty acid levels	rs182611493	G	A	-0.147423	0.0195931	5.30029e-14	115006	56.614
Monounsaturated fatty acid levels	rs7679	C	T	0.0367199	0.00523526	2.29985e-12	115006	49.1956
Omega-3 fatty acid levels	rs660240	C	T	0.0370395	0.00481655	1.50003e-14	115006	59.1368
Omega-3 fatty acid levels	rs12037485	T	C	0.0222781	0.00396786	2e-08	115006	31.5242
Omega-3 fatty acid levels	rs583609	C	T	-0.0711993	0.00414084	2.90001e-66	115006	295.648
Omega-3 fatty acid levels	rs6547409	T	C	-0.0565011	0.0090697	4.70002e-10	115006	38.8086
Omega-3 fatty acid levels	rs11681659	T	C	-0.0264162	0.00436662	1.5e-09	115006	36.5974
Omega-3 fatty acid levels	rs312939	A	G	0.034251	0.00458283	7.8001e-14	115006	55.8572
Omega-3 fatty acid levels	rs1260326	C	T	-0.0830756	0.00404264	7.70016e-94	115006	422.296
Omega-3 fatty acid levels	rs4860987	T	A	0.0450329	0.00478075	4.49987e-21	115006	88.7294
Omega-3 fatty acid levels	rs11242109	T	G	0.0234291	0.00395796	3.2e-09	115006	35.0403
Omega-3 fatty acid levels	rs6882345	A	G	0.0274277	0.00409997	2.19989e-11	115006	44.7525
Omega-3 fatty acid levels	rs2247056	C	T	0.0356403	0.00432842	1.80011e-16	115006	67.7991
Omega-3 fatty acid levels	rs10455872	G	A	-0.0617415	0.00733401	3.80014e-17	115006	70.8715
Omega-3 fatty acid levels	rs117733303	G	A	-0.110595	0.0146728	4.79954e-14	115006	56.8126
Omega-3 fatty acid levels	rs9273217	G	T	-0.0245669	0.00448023	4.20001e-08	115006	30.0677
Omega-3 fatty acid levels	rs4000713	A	G	-0.028225	0.0043421	8.00018e-11	115006	42.254
Omega-3 fatty acid levels	rs62466318	T	C	-0.0716979	0.00492892	6.20012e-48	115006	211.597
Omega-3 fatty acid levels	rs112875651	A	G	-0.0874051	0.00410836	1.9002e-100	115006	452.623
Omega-3 fatty acid levels	rs9987289	G	A	0.0544031	0.00688493	2.70023e-15	115006	62.4379
Omega-3 fatty acid levels	rs10096633	T	C	-0.0418412	0.00599603	2.99985e-12	115006	48.6946
Omega-3 fatty acid levels	rs1800978	G	C	-0.0387593	0.00603019	1.29999e-10	115006	41.3133
Omega-3 fatty acid levels	rs3039101	TGTA	T	-0.0352443	0.00550396	1.5e-10	115006	41.0041
Omega-3 fatty acid levels	rs7924036	T	G	0.0222276	0.0039569	1.89998e-08	115006	31.5555
Omega-3 fatty acid levels	rs55891451	C	A	0.033166	0.00494622	1.99986e-11	115006	44.9613
Omega-3 fatty acid levels	rs145786300	A	G	-0.150855	0.0187118	7.50067e-16	115006	64.9962
Omega-3 fatty acid levels	rs143355652	T	C	-0.153201	0.0198593	1.20005e-14	115006	59.5107
Omega-3 fatty acid levels	rs12226389	C	T	-0.0535751	0.00510749	9.70063e-26	115006	110.03
Omega-3 fatty acid levels	rs2232143	C	T	0.104052	0.0141105	1.69981e-13	115006	54.3771
Omega-3 fatty acid levels	rs174564	G	A	-0.336931	0.00412782	1e-200	115006	6662.55
Omega-3 fatty acid levels	rs964184	C	G	-0.117565	0.005805	3.40017e-91	115006	410.158
Omega-3 fatty acid levels	rs145659493	A	C	0.107728	0.0158266	1e-11	115006	46.3321
Omega-3 fatty acid levels	rs149820547	G	T	-0.0678421	0.00988147	6.59933e-12	115006	47.1363
Omega-3 fatty acid levels	rs141469619	G	A	0.117162	0.0208113	1.79999e-08	115006	31.6939
Omega-3 fatty acid levels	rs78689694	C	G	0.0326453	0.00581875	2e-08	115006	31.4762
Omega-3 fatty acid levels	rs11230829	G	A	-0.103943	0.0144233	5.70033e-13	115006	51.9351
Omega-3 fatty acid levels	rs673335	C	T	-0.0684035	0.00539262	7.19946e-37	115006	160.9
Omega-3 fatty acid levels	rs7970695	A	G	-0.0235143	0.0040847	8.60003e-09	115006	33.1393
Omega-3 fatty acid levels	rs6602911	T	C	0.0231802	0.00412043	1.79999e-08	115006	31.6482
Omega-3 fatty acid levels	rs139974673	C	T	0.118563	0.0124678	1.9002e-21	115006	90.4313
Omega-3 fatty acid levels	rs261290	C	T	-0.112905	0.00416818	1.39959e-161	115006	733.725
Omega-3 fatty acid levels	rs633695	G	A	0.0848151	0.00436378	3.80014e-84	115006	377.764
Omega-3 fatty acid levels	rs34663616	A	C	0.035253	0.00586293	1.79999e-09	115006	36.1545
Omega-3 fatty acid levels	rs72789541	A	T	-0.0834033	0.00434225	3.19963e-82	115006	368.924
Omega-3 fatty acid levels	rs35390787	CA	C	0.0223258	0.00407642	4.30002e-08	115006	29.9955
Omega-3 fatty acid levels	rs16940904	T	C	-0.0345078	0.00474779	3.59998e-13	115006	52.8265
Omega-3 fatty acid levels	rs77960347	G	A	0.157178	0.0172904	9.8992e-20	115006	82.6368
Omega-3 fatty acid levels	rs2187375	G	A	0.0524746	0.00518371	4.40048e-24	115006	102.475
Omega-3 fatty acid levels	rs12957708	G	A	0.0311923	0.00568503	4.09996e-08	115006	30.1044
Omega-3 fatty acid levels	rs737338	T	C	-0.0674466	0.0107428	3.40001e-10	115006	39.4171
Omega-3 fatty acid levels	rs58542926	T	C	-0.172929	0.00754654	3.3037e-116	115006	525.097
Omega-3 fatty acid levels	rs157592	C	A	0.0325574	0.00522115	4.49997e-10	115006	38.8837
Omega-3 fatty acid levels	rs5112	G	C	0.0495704	0.00425566	2.29985e-31	115006	135.678
Omega-3 fatty acid levels	rs2288912	G	C	0.026507	0.00396428	2.29985e-11	115006	44.7087
Omega-3 fatty acid levels	rs182611493	G	A	-0.220029	0.0190586	7.8001e-31	115006	133.284
Omega-3 fatty acid levels	rs6129624	A	G	-0.0242913	0.0042636	1.2e-08	115006	32.46
Omega-3 fatty acid levels	rs117143374	C	T	-0.03454	0.00569242	1.29999e-09	115006	36.8172
Omega-6 fatty acid levels	rs534417	G	A	0.0391707	0.00607383	1.09999e-10	115006	41.5908
Omega-6 fatty acid levels	rs2986164	A	G	-0.0247791	0.00440639	1.89998e-08	115006	31.6232
Omega-6 fatty acid levels	rs34232196	T	C	-0.0327764	0.00471815	3.69999e-12	115006	48.2591
Omega-6 fatty acid levels	rs1002687	A	G	0.0917563	0.0042098	2.50035e-105	115006	475.06
Omega-6 fatty acid levels	rs602633	G	T	0.0573983	0.00487783	5.79963e-32	115006	138.467
Omega-6 fatty acid levels	rs496654	C	A	0.0302882	0.00403175	5.79963e-14	115006	56.4365
Omega-6 fatty acid levels	rs870526	T	C	-0.0320783	0.00403664	1.9002e-15	115006	63.1514
Omega-6 fatty acid levels	rs3770586	T	C	-0.0229768	0.00404862	1.40001e-08	115006	32.2081
Omega-6 fatty acid levels	rs1260326	C	T	-0.064724	0.00411907	1.20005e-55	115006	246.906
Omega-6 fatty acid levels	rs672889	G	T	0.0758525	0.00580072	4.49987e-39	115006	170.992
Omega-6 fatty acid levels	rs6547409	T	C	-0.0808582	0.00924119	2.09991e-18	115006	76.5583
Omega-6 fatty acid levels	rs4299376	T	G	-0.0356946	0.00431655	1.29987e-16	115006	68.3804
Omega-6 fatty acid levels	rs4860948	A	T	0.0285942	0.00470392	1.2e-09	115006	36.9518
Omega-6 fatty acid levels	rs13108218	G	A	-0.035128	0.00417284	3.80014e-17	115006	70.8669
Omega-6 fatty acid levels	rs4704210	C	G	0.0463297	0.00416513	9.70063e-29	115006	123.726
Omega-6 fatty acid levels	rs7707394	A	G	0.0294421	0.00419959	2.39994e-12	115006	49.15
Omega-6 fatty acid levels	rs6882345	A	G	0.0441725	0.00417626	3.80014e-26	115006	111.874
Omega-6 fatty acid levels	rs28377109	A	C	0.0450439	0.00629445	8.30042e-13	115006	51.2102
Omega-6 fatty acid levels	rs9266229	G	C	0.027057	0.00413903	6.29941e-11	115006	42.7329
Omega-6 fatty acid levels	rs7750288	G	A	0.025103	0.00445908	1.79999e-08	115006	31.6928
Omega-6 fatty acid levels	rs6938647	C	A	-0.0478033	0.00494492	4.19952e-22	115006	93.4539
Omega-6 fatty acid levels	rs9295128	T	G	-0.19728	0.0159431	3.59998e-35	115006	153.116
Omega-6 fatty acid levels	rs11755689	G	A	0.0416405	0.00440473	3.29989e-21	115006	89.3703
Omega-6 fatty acid levels	rs3756772	T	C	0.0232823	0.00410898	1.5e-08	115006	32.1058
Omega-6 fatty acid levels	rs55747707	A	G	-0.0498035	0.00501986	3.40017e-23	115006	98.432
Omega-6 fatty acid levels	rs2126259	C	T	0.0829891	0.00669742	2.90001e-35	115006	153.542
Omega-6 fatty acid levels	rs6471717	A	G	-0.0295948	0.00427438	4.40048e-12	115006	47.9385
Omega-6 fatty acid levels	rs112875651	A	G	-0.0635591	0.00418539	4.40048e-52	115006	230.613
Omega-6 fatty acid levels	rs2721961	G	T	-0.0274809	0.00449395	9.69996e-10	115006	37.3943
Omega-6 fatty acid levels	rs7831074	G	C	0.0276942	0.00504475	4e-08	115006	30.1369
Omega-6 fatty acid levels	rs11789603	T	C	0.0483698	0.00648531	8.80035e-14	115006	55.6272
Omega-6 fatty acid levels	rs2740488	C	A	-0.0496352	0.00457594	2.09991e-27	115006	117.657
Omega-6 fatty acid levels	rs4008004	A	C	0.0334374	0.00487192	6.70039e-12	115006	47.1048
Omega-6 fatty acid levels	rs115478735	T	A	0.0424072	0.00521297	4.10015e-16	115006	66.1773
Omega-6 fatty acid levels	rs148063610	CAAATAAAT	C	0.0320419	0.00484243	3.69999e-11	115006	43.7834
Omega-6 fatty acid levels	rs117488242	G	A	-0.0355756	0.00624596	1.2e-08	115006	32.4419
Omega-6 fatty acid levels	rs3817335	A	T	-0.027965	0.00421165	3.10027e-11	115006	44.0885
Omega-6 fatty acid levels	rs964184	C	G	-0.138873	0.00594037	7.19449e-121	115006	546.523
Omega-6 fatty acid levels	rs72997616	A	C	-0.0527256	0.00693794	2.99985e-14	115006	57.754
Omega-6 fatty acid levels	rs200671503	TTA	T	-0.0501356	0.00866302	7.19996e-09	115006	33.493
Omega-6 fatty acid levels	rs35350651	AC	A	0.0277979	0.00403844	5.79963e-12	115006	47.3802
Omega-6 fatty acid levels	rs7139079	A	G	-0.0292329	0.00411236	1.20005e-12	115006	50.5314
Omega-6 fatty acid levels	rs6602911	T	C	0.0262676	0.00419748	3.89996e-10	115006	39.1619
Omega-6 fatty acid levels	rs261290	C	T	-0.0965237	0.00424783	2.69774e-114	115006	516.337
Omega-6 fatty acid levels	rs633695	G	A	0.0730669	0.00444717	1.20005e-60	115006	269.944
Omega-6 fatty acid levels	rs3764261	A	C	0.0616184	0.00430576	1.9002e-46	115006	204.796
Omega-6 fatty acid levels	rs76116020	G	A	-0.0570097	0.00986958	7.59994e-09	115006	33.3657
Omega-6 fatty acid levels	rs56325564	A	G	0.0227535	0.00406151	2.1e-08	115006	31.3849
Omega-6 fatty acid levels	rs740516	G	C	-0.0313763	0.00565493	2.90001e-08	115006	30.7857
Omega-6 fatty acid levels	rs77960347	G	A	0.272485	0.0176065	5.00035e-54	115006	239.519
Omega-6 fatty acid levels	rs9304381	T	C	0.0700213	0.0052323	7.70016e-41	115006	179.092
Omega-6 fatty acid levels	rs58542926	T	C	-0.1284	0.00768267	1.10002e-62	115006	279.322
Omega-6 fatty acid levels	rs56322906	A	G	-0.101934	0.0109515	1.29987e-20	115006	86.6345
Omega-6 fatty acid levels	rs74747585	C	T	-0.0737645	0.0132168	2.39999e-08	115006	31.1489
Omega-6 fatty acid levels	rs1081105	C	A	0.118624	0.0123232	6.20012e-22	115006	92.6612
Omega-6 fatty acid levels	rs142158911	A	G	-0.0937617	0.00631307	6.79986e-50	115006	220.582
Omega-6 fatty acid levels	rs79429216	A	G	0.151678	0.0179494	2.90001e-17	115006	71.4077
Omega-6 fatty acid levels	rs1065853	T	G	-0.198416	0.00743205	5.10505e-157	115006	712.748
Omega-6 fatty acid levels	rs111278137	A	G	-0.0787637	0.0143417	4e-08	115006	30.1614
Omega-6 fatty acid levels	rs2378390	A	G	-0.0332858	0.0058156	1e-08	115006	32.7589
Omega-6 fatty acid levels	rs1883711	C	G	0.0905557	0.0118431	2.09991e-14	115006	58.4657
Omega-6 fatty acid levels	rs1800961	T	C	-0.0748822	0.0117724	2e-10	115006	40.4601
Omega-6 fatty acid levels	rs5754102	A	C	-0.0326814	0.00527073	5.60003e-10	115006	38.4468
Omega-6 fatty acid levels	rs9616847	T	A	0.0235066	0.00415553	1.5e-08	115006	31.9983
Docosahexaenoic acid levels	rs638714	T	G	-0.0376253	0.00413673	9.3994e-20	115006	82.7267
Docosahexaenoic acid levels	rs660240	C	T	0.0431485	0.00477367	1.59993e-19	115006	81.7009
Docosahexaenoic acid levels	rs11122450	G	T	0.0221396	0.00402326	3.69999e-08	115006	30.2819
Docosahexaenoic acid levels	rs1260326	C	T	-0.0478469	0.00400686	7.19946e-33	115006	142.593
Docosahexaenoic acid levels	rs7570469	T	C	-0.0231794	0.00416009	2.5e-08	115006	31.0455
Docosahexaenoic acid levels	rs11681659	T	C	-0.0305945	0.00432797	1.59993e-12	115006	49.971
Docosahexaenoic acid levels	rs312939	A	G	0.0387576	0.00454227	1.39991e-17	115006	72.8061
Docosahexaenoic acid levels	rs4860987	T	A	0.0382907	0.00473652	6.29941e-16	115006	65.3534
Docosahexaenoic acid levels	rs273912	T	G	0.0260377	0.00430356	1.40001e-09	115006	36.6058
Docosahexaenoic acid levels	rs2853968	G	A	0.0245504	0.00400283	8.60003e-10	115006	37.6169
Docosahexaenoic acid levels	rs73109460	A	G	-0.0352118	0.00599671	4.30002e-09	115006	34.4787
Docosahexaenoic acid levels	rs10653440	CTCTT	C	-0.0297343	0.00441995	1.69981e-11	115006	45.2565
Docosahexaenoic acid levels	rs9987289	G	A	0.0564948	0.00682548	1.29987e-16	115006	68.5095
Docosahexaenoic acid levels	rs145391587	C	A	0.036602	0.00651709	2e-08	115006	31.5429
Docosahexaenoic acid levels	rs112875651	A	G	-0.0492908	0.00407289	1e-33	115006	146.462
Docosahexaenoic acid levels	rs1800978	G	C	-0.0348568	0.00597501	5.39995e-09	115006	34.0328
Docosahexaenoic acid levels	rs2807967	C	T	0.0252475	0.0043751	7.90005e-09	115006	33.3013
Docosahexaenoic acid levels	rs55891451	C	A	0.03156	0.00490048	1.2e-10	115006	41.476
Docosahexaenoic acid levels	rs7924036	T	G	0.0346448	0.00392031	9.79941e-19	115006	78.0972
Docosahexaenoic acid levels	rs2232143	C	T	0.0852519	0.0140033	1.09999e-09	115006	37.0636
Docosahexaenoic acid levels	rs145786300	A	G	-0.133405	0.0185697	6.79986e-13	115006	51.6101
Docosahexaenoic acid levels	rs12226389	C	T	-0.0465234	0.0050687	4.40048e-20	115006	84.2461
Docosahexaenoic acid levels	rs78689694	C	G	0.0405572	0.00577456	2.19989e-12	115006	49.3285
Docosahexaenoic acid levels	rs11230829	G	A	-0.0948158	0.0143138	3.50026e-11	115006	43.8785
Docosahexaenoic acid levels	rs149820547	G	T	-0.0574582	0.00980643	4.70002e-09	115006	34.3307
Docosahexaenoic acid levels	rs143355652	T	C	-0.151052	0.0197085	1.80011e-14	115006	58.7416
Docosahexaenoic acid levels	rs174564	G	A	-0.289566	0.00409647	1e-200	115006	4996.61
Docosahexaenoic acid levels	rs191623731	G	T	0.092449	0.0156932	3.79997e-09	115006	34.7042
Docosahexaenoic acid levels	rs673335	C	T	-0.056988	0.00535167	1.80011e-26	115006	113.394
Docosahexaenoic acid levels	rs525028	A	G	-0.0300942	0.00432096	3.29989e-12	115006	48.5071
Docosahexaenoic acid levels	rs12872990	G	A	-0.0247993	0.00450626	3.69999e-08	115006	30.2863
Docosahexaenoic acid levels	rs1560390	C	T	-0.04996	0.00476181	9.3994e-26	115006	110.078
Docosahexaenoic acid levels	rs139974673	C	T	0.0706679	0.0123542	1.09999e-08	115006	32.7201
Docosahexaenoic acid levels	rs12914626	T	C	-0.0607243	0.00431309	5.10035e-45	115006	198.22
Docosahexaenoic acid levels	rs261291	C	T	0.113799	0.00409845	1.09901e-169	115006	770.97
Docosahexaenoic acid levels	rs3764261	A	C	0.0387914	0.00418724	1.99986e-20	115006	85.8253
Docosahexaenoic acid levels	rs4986970	T	A	-0.0683276	0.0108658	3.2e-10	115006	39.5429
Docosahexaenoic acid levels	rs72789541	A	T	-0.07999	0.00430253	3.80014e-77	115006	345.64
Docosahexaenoic acid levels	rs72836561	T	C	-0.06284	0.0112288	2.19999e-08	115006	31.3188
Docosahexaenoic acid levels	rs16940904	T	C	-0.0389871	0.00470419	1.20005e-16	115006	68.6866
Docosahexaenoic acid levels	rs9304381	T	C	0.0496313	0.00509088	1.9002e-22	115006	95.0442
Docosahexaenoic acid levels	rs77960347	G	A	0.139034	0.0171306	4.79954e-16	115006	65.8714
Docosahexaenoic acid levels	rs58542926	T	C	-0.119759	0.00747969	1.10002e-57	115006	256.359
Docosahexaenoic acid levels	rs1065853	T	G	-0.0757245	0.00723569	1.20005e-25	115006	109.525
Docosahexaenoic acid levels	rs182611493	G	A	-0.166188	0.0188898	1.39991e-18	115006	77.4006
Docosahexaenoic acid levels	rs73045691	A	G	0.0291655	0.00447328	7.00003e-11	115006	42.5096
Linoleic acid levels	rs534417	G	A	0.0359155	0.00610685	4.09996e-09	115006	34.5883
Linoleic acid levels	rs34232196	T	C	-0.0311267	0.00474381	5.30029e-11	115006	43.0538
Linoleic acid levels	rs602633	G	T	0.0532623	0.00490435	1.80011e-27	115006	117.944
Linoleic acid levels	rs514230	T	A	0.0290957	0.00405422	7.10068e-13	115006	51.5042
Linoleic acid levels	rs2986164	A	G	-0.0262998	0.00443035	2.90001e-09	115006	35.2394
Linoleic acid levels	rs1002687	A	G	0.087773	0.00423269	1.59993e-95	115006	430.02
Linoleic acid levels	rs35633876	T	G	-0.0344114	0.00407035	2.80027e-17	115006	71.4729
Linoleic acid levels	rs4665972	C	T	-0.0513158	0.00416824	7.89951e-35	115006	151.564
Linoleic acid levels	rs4299376	T	G	-0.0390728	0.00434009	2.19989e-19	115006	81.0497
Linoleic acid levels	rs2389599	C	G	0.0230778	0.00408024	1.5e-08	115006	31.9902
Linoleic acid levels	rs693	A	G	0.060697	0.00405419	1.10002e-50	115006	224.144
Linoleic acid levels	rs13108218	G	A	-0.0324352	0.00419501	1.10002e-14	115006	59.7815
Linoleic acid levels	rs6882345	A	G	0.0435446	0.00419878	3.40017e-25	115006	107.553
Linoleic acid levels	rs7707394	A	G	0.0315521	0.00422224	7.8001e-14	115006	55.8433
Linoleic acid levels	rs12916	C	T	0.0503054	0.00413738	5.19996e-34	115006	147.835
Linoleic acid levels	rs11755689	G	A	0.0433006	0.00442812	1.39991e-22	115006	95.6201
Linoleic acid levels	rs3011437	G	T	0.0357025	0.00447596	1.50003e-15	115006	63.6246
Linoleic acid levels	rs9266229	G	C	0.0260521	0.00416101	3.79997e-10	115006	39.2002
Linoleic acid levels	rs7750288	G	A	0.0267774	0.00448276	2.30001e-09	115006	35.6817
Linoleic acid levels	rs186696265	T	C	-0.227169	0.0170878	2.49977e-40	115006	176.736
Linoleic acid levels	rs28377109	A	C	0.0456118	0.00632788	5.70033e-13	115006	51.9563
Linoleic acid levels	rs55747707	A	G	-0.0455868	0.0050467	1.69981e-19	115006	81.5949
Linoleic acid levels	rs112875651	A	G	-0.0508616	0.00420808	1.20005e-33	115006	146.087
Linoleic acid levels	rs7816447	C	T	-0.0489828	0.006719	3.10027e-13	115006	53.1469
Linoleic acid levels	rs6471717	A	G	-0.0314069	0.00429755	2.70023e-13	115006	53.4082
Linoleic acid levels	rs2126259	C	T	0.0701496	0.00673372	2.09991e-25	115006	108.528
Linoleic acid levels	rs115478735	T	A	0.0427716	0.00524064	3.29989e-16	115006	66.6104
Linoleic acid levels	rs4008004	A	C	0.0316066	0.00489777	1.09999e-10	115006	41.6446
Linoleic acid levels	rs2740488	C	A	-0.0479054	0.00460023	2.09991e-25	115006	108.445
Linoleic acid levels	rs11789603	T	C	0.0458455	0.00651973	1.99986e-12	115006	49.4463
Linoleic acid levels	rs148063610	CAAATAAAT	C	0.0317204	0.00486821	7.19946e-11	115006	42.456
Linoleic acid levels	rs174564	G	A	0.0842926	0.00424559	1e-87	115006	394.187
Linoleic acid levels	rs3817335	A	T	-0.0262264	0.00423309	5.80003e-10	115006	38.3851
Linoleic acid levels	rs964184	C	G	-0.145189	0.00597061	1.30017e-130	115006	591.33
Linoleic acid levels	rs141469619	G	A	0.125634	0.021405	4.39997e-09	115006	34.4496
Linoleic acid levels	rs200671503	TTA	T	-0.0535298	0.00870712	7.90005e-10	115006	37.7957
Linoleic acid levels	rs11065358	C	T	-0.0267704	0.00430096	4.79999e-10	115006	38.7417
Linoleic acid levels	rs35350651	AC	A	0.0253793	0.00406	4.09996e-10	115006	39.0757
Linoleic acid levels	rs865716	T	A	-0.023931	0.00408897	4.79999e-09	115006	34.2526
Linoleic acid levels	rs6602911	T	C	0.0242964	0.00421981	8.50002e-09	115006	33.1511
Linoleic acid levels	rs261290	C	T	-0.0895002	0.00427069	1.59993e-97	115006	439.189
Linoleic acid levels	rs633695	G	A	0.070152	0.0044711	1.80011e-55	115006	246.179
Linoleic acid levels	rs247617	A	C	0.0507509	0.00433472	1.20005e-31	115006	137.077
Linoleic acid levels	rs11431553	AC	A	0.0270272	0.00465741	6.49995e-09	115006	33.6754
Linoleic acid levels	rs740516	G	C	-0.0334514	0.00568491	4e-09	115006	34.6243
Linoleic acid levels	rs4939883	C	T	0.0626293	0.00525942	1.10002e-32	115006	141.801
Linoleic acid levels	rs77960347	G	A	0.246303	0.0177011	5.19996e-44	115006	193.615
Linoleic acid levels	rs142158911	A	G	-0.0909396	0.00634737	1.50003e-46	115006	205.267
Linoleic acid levels	rs79429216	A	G	0.147596	0.0180469	2.90001e-16	115006	66.8873
Linoleic acid levels	rs1065853	T	G	-0.188763	0.00747244	8.4918e-141	115006	638.13
Linoleic acid levels	rs56322906	A	G	-0.0908691	0.011011	1.50003e-16	115006	68.105
Linoleic acid levels	rs58542926	T	C	-0.110032	0.00772442	4.79954e-46	115006	202.911
Linoleic acid levels	rs1081105	C	A	0.119441	0.0123902	5.40008e-22	115006	92.9288
Linoleic acid levels	rs2378390	A	G	-0.0323049	0.00584652	3.29997e-08	115006	30.5311
Linoleic acid levels	rs1883711	C	G	0.0878257	0.0119061	1.59993e-13	115006	54.4132
Ratio of saturated fatty acids to total fatty acids	rs2642438	G	A	0.0465484	0.00446039	1.69981e-25	115006	108.909
Ratio of saturated fatty acids to total fatty acids	rs140584594	G	A	0.0523577	0.00456025	1.59993e-30	115006	131.821
Ratio of saturated fatty acids to total fatty acids	rs1260326	C	T	-0.0553075	0.00416082	2.60016e-40	115006	176.689
Ratio of saturated fatty acids to total fatty acids	rs6754311	C	T	-0.0266747	0.004603	6.80002e-09	115006	33.5828
Ratio of saturated fatty acids to total fatty acids	rs4918	C	G	-0.0233664	0.00425224	3.89996e-08	115006	30.1959
Ratio of saturated fatty acids to total fatty acids	rs1229984	C	T	0.145346	0.0123135	3.69999e-32	115006	139.33
Ratio of saturated fatty acids to total fatty acids	rs117733303	G	A	-0.102864	0.0150959	9.49948e-12	115006	46.4311
Ratio of saturated fatty acids to total fatty acids	rs3130290	C	T	0.0317416	0.00415606	2.19989e-14	115006	58.3303
Ratio of saturated fatty acids to total fatty acids	rs9468165	C	T	-0.0327152	0.00566069	7.49998e-09	115006	33.4011
Ratio of saturated fatty acids to total fatty acids	rs55730499	T	C	-0.0735112	0.0075208	1.50003e-22	115006	95.5386
Ratio of saturated fatty acids to total fatty acids	rs1119695	G	A	-0.0299065	0.00536278	2.5e-08	115006	31.0993
Ratio of saturated fatty acids to total fatty acids	rs2980888	C	T	-0.0511102	0.00443961	1.10002e-30	115006	132.533
Ratio of saturated fatty acids to total fatty acids	rs295289	A	T	-0.0271039	0.00467108	6.49995e-09	115006	33.6689
Ratio of saturated fatty acids to total fatty acids	rs2495730	C	T	-0.0406095	0.00562953	5.40008e-13	115006	52.0369
Ratio of saturated fatty acids to total fatty acids	rs2792703	T	C	-0.0368602	0.00452677	3.90032e-16	115006	66.3038
Ratio of saturated fatty acids to total fatty acids	rs12412743	T	C	-0.0323084	0.00545879	3.2e-09	115006	35.0298
Ratio of saturated fatty acids to total fatty acids	rs603424	A	G	0.0508101	0.00535379	2.29985e-21	115006	90.0694
Ratio of saturated fatty acids to total fatty acids	rs964184	C	G	0.0407578	0.0059981	1.10002e-11	115006	46.1736
Ratio of saturated fatty acids to total fatty acids	rs102275	C	T	-0.0437478	0.0042558	8.69961e-25	115006	105.67
Ratio of saturated fatty acids to total fatty acids	rs73412716	T	G	-0.0451082	0.00816955	3.40001e-08	115006	30.487
Ratio of saturated fatty acids to total fatty acids	rs473224	G	T	-0.0423304	0.00583455	4.00037e-13	115006	52.6369
Ratio of saturated fatty acids to total fatty acids	rs261290	C	T	-0.0485282	0.00428895	1.10002e-29	115006	128.023
Ratio of saturated fatty acids to total fatty acids	rs56017239	G	A	0.0605977	0.0110205	3.79997e-08	115006	30.235
Ratio of saturated fatty acids to total fatty acids	rs35650232	G	T	-0.0313658	0.0051108	8.40001e-10	115006	37.6647
Ratio of saturated fatty acids to total fatty acids	rs1065853	T	G	0.0637474	0.00750926	2.09991e-17	115006	72.066
Ratio of saturated fatty acids to total fatty acids	rs73045691	A	G	-0.0255452	0.00464241	3.69999e-08	115006	30.2783
Ratio of saturated fatty acids to total fatty acids	rs4810479	T	C	-0.0266002	0.0047008	1.5e-08	115006	32.0204
Ratio of saturated fatty acids to total fatty acids	rs2904552	T	C	-0.0436476	0.00684279	1.79999e-10	115006	40.6869
Ratio of saturated fatty acids to total fatty acids	rs738408	T	C	-0.0465313	0.004938	4.40048e-21	115006	88.7949
Ratio of saturated fatty acids to total fatty acids	rs5746641	C	T	-0.0700721	0.0101689	5.50047e-12	115006	47.4835
Ratio of polyunsaturated fatty acids to total fatty acids	rs79598313	T	C	-0.0818364	0.0131684	5.1e-10	115006	38.6213
Ratio of polyunsaturated fatty acids to total fatty acids	rs1180384	C	T	-0.0256419	0.00431269	2.80001e-09	115006	35.3512
Ratio of polyunsaturated fatty acids to total fatty acids	rs1168041	C	T	-0.036211	0.00424	1.29987e-17	115006	72.9372
Ratio of polyunsaturated fatty acids to total fatty acids	rs59484402	CT	C	0.032958	0.00411569	1.20005e-15	115006	64.1263
Ratio of polyunsaturated fatty acids to total fatty acids	rs182549	T	C	-0.0271731	0.00448263	1.29999e-09	115006	36.7462
Ratio of polyunsaturated fatty acids to total fatty acids	rs2972140	C	T	-0.0339204	0.00414893	2.90001e-16	115006	66.842
Ratio of polyunsaturated fatty acids to total fatty acids	rs13389219	T	C	0.0354489	0.00405997	2.49977e-18	115006	76.236
Ratio of polyunsaturated fatty acids to total fatty acids	rs673548	A	G	0.0428037	0.00488484	1.9002e-18	115006	76.7824
Ratio of polyunsaturated fatty acids to total fatty acids	rs1260326	C	T	0.0904386	0.00405137	2.19786e-110	115006	498.315
Ratio of polyunsaturated fatty acids to total fatty acids	rs78058190	A	G	-0.0623769	0.010261	1.2e-09	115006	36.9546
Ratio of polyunsaturated fatty acids to total fatty acids	rs655720	T	C	-0.0282098	0.00442029	1.7e-10	115006	40.7285
Ratio of polyunsaturated fatty acids to total fatty acids	rs10020067	A	C	-0.0271278	0.00408019	2.99985e-11	115006	44.2047
Ratio of polyunsaturated fatty acids to total fatty acids	rs2035816	G	A	0.0395074	0.00715195	3.29997e-08	115006	30.5146
Ratio of polyunsaturated fatty acids to total fatty acids	rs11429307	GT	G	-0.0398522	0.00505445	3.19963e-15	115006	62.1666
Ratio of polyunsaturated fatty acids to total fatty acids	rs12212146	C	T	-0.0576534	0.00776188	1.10002e-13	115006	55.1717
Ratio of polyunsaturated fatty acids to total fatty acids	rs150543195	A	G	-0.0389899	0.00651924	2.19999e-09	115006	35.7693
Ratio of polyunsaturated fatty acids to total fatty acids	rs6905288	A	G	-0.0225343	0.00399293	1.7e-08	115006	31.8497
Ratio of polyunsaturated fatty acids to total fatty acids	rs117733303	G	A	0.201764	0.0147022	7.39946e-43	115006	188.331
Ratio of polyunsaturated fatty acids to total fatty acids	rs632057	G	T	0.0277938	0.00410121	1.20005e-11	115006	45.9274
Ratio of polyunsaturated fatty acids to total fatty acids	rs10455872	G	A	0.131843	0.00734871	5.60015e-72	115006	321.878
Ratio of polyunsaturated fatty acids to total fatty acids	rs3812316	G	C	0.0778554	0.00590595	1.10002e-39	115006	173.779
Ratio of polyunsaturated fatty acids to total fatty acids	rs56001710	T	A	0.0293876	0.00414338	1.29987e-12	115006	50.3059
Ratio of polyunsaturated fatty acids to total fatty acids	rs1561748	C	G	0.0475746	0.00483476	7.59976e-23	115006	96.8279
Ratio of polyunsaturated fatty acids to total fatty acids	rs4871624	G	T	-0.0244535	0.00440683	2.90001e-08	115006	30.7914
Ratio of polyunsaturated fatty acids to total fatty acids	rs752446	A	G	-0.0259432	0.00409605	2.39999e-10	115006	40.1159
Ratio of polyunsaturated fatty acids to total fatty acids	rs328	G	C	0.136102	0.0065818	5.40008e-95	115006	427.602
Ratio of polyunsaturated fatty acids to total fatty acids	rs28601761	G	C	0.0623923	0.00406351	3.29989e-53	115006	235.754
Ratio of polyunsaturated fatty acids to total fatty acids	rs10746732	A	G	-0.0281475	0.00483206	5.69994e-09	115006	33.9324
Ratio of polyunsaturated fatty acids to total fatty acids	rs7924036	T	G	0.0366406	0.00396562	2.49977e-20	115006	85.3695
Ratio of polyunsaturated fatty acids to total fatty acids	rs9419746	T	C	-0.0294304	0.00490611	2e-09	115006	35.9847
Ratio of polyunsaturated fatty acids to total fatty acids	rs964184	C	G	0.114932	0.00584203	3.69999e-86	115006	387.039
Ratio of polyunsaturated fatty acids to total fatty acids	rs141469619	G	A	-0.179238	0.0209441	1.10002e-17	115006	73.2381
Ratio of polyunsaturated fatty acids to total fatty acids	rs1047964	T	G	0.154268	0.0201684	1.99986e-14	115006	58.5071
Ratio of polyunsaturated fatty acids to total fatty acids	rs2302263	T	C	-0.039263	0.00701116	2.1e-08	115006	31.3608
Ratio of polyunsaturated fatty acids to total fatty acids	rs12419462	A	G	-0.0306279	0.0047212	8.69961e-11	115006	42.0852
Ratio of polyunsaturated fatty acids to total fatty acids	rs174564	G	A	-0.121598	0.00415415	2.39883e-188	115006	856.818
Ratio of polyunsaturated fatty acids to total fatty acids	rs149402055	T	C	-0.0931948	0.014958	4.70002e-10	115006	38.8183
Ratio of polyunsaturated fatty acids to total fatty acids	rs6606731	A	T	-0.0281891	0.00503417	2.1e-08	115006	31.355
Ratio of polyunsaturated fatty acids to total fatty acids	rs139974673	C	T	-0.102576	0.0125072	2.39994e-16	115006	67.2622
Ratio of polyunsaturated fatty acids to total fatty acids	rs7402939	C	T	-0.0236583	0.00413759	1.09999e-08	115006	32.6943
Ratio of polyunsaturated fatty acids to total fatty acids	rs261290	C	T	0.0280914	0.00418134	1.80011e-11	115006	45.1352
Ratio of polyunsaturated fatty acids to total fatty acids	rs56156922	C	T	0.0269447	0.00425208	2.30001e-10	115006	40.1554
Ratio of polyunsaturated fatty acids to total fatty acids	rs11644601	C	T	0.052633	0.00435714	1.39991e-33	115006	145.919
Ratio of polyunsaturated fatty acids to total fatty acids	rs72836561	T	C	-0.0873155	0.0113592	1.50003e-14	115006	59.0864
Ratio of polyunsaturated fatty acids to total fatty acids	rs9908820	G	A	-0.0285307	0.0044699	1.7e-10	115006	40.7408
Ratio of polyunsaturated fatty acids to total fatty acids	rs116843064	A	G	0.159327	0.0142266	4.10015e-29	115006	125.423
Ratio of polyunsaturated fatty acids to total fatty acids	rs283814	G	A	-0.0416285	0.00739827	1.79999e-08	115006	31.6607
Ratio of polyunsaturated fatty acids to total fatty acids	rs2081194	C	G	0.0281411	0.00415835	1.29987e-11	115006	45.7973
Ratio of polyunsaturated fatty acids to total fatty acids	rs1065853	T	G	-0.124284	0.00731831	1.10002e-64	115006	288.409
Ratio of polyunsaturated fatty acids to total fatty acids	rs6073958	C	T	-0.0533143	0.00497908	9.3994e-27	115006	114.654
Ratio of monounsaturated fatty acids to total fatty acids	rs60069508	C	G	0.0332822	0.00468662	1.20005e-12	115006	50.4318
Ratio of monounsaturated fatty acids to total fatty acids	rs2642438	G	A	-0.0316508	0.00433057	2.70023e-13	115006	53.417
Ratio of monounsaturated fatty acids to total fatty acids	rs182050989	T	C	0.0842132	0.0119681	1.99986e-12	115006	49.5119
Ratio of monounsaturated fatty acids to total fatty acids	rs11207994	T	C	-0.0554569	0.00414303	7.29962e-41	115006	179.174
Ratio of monounsaturated fatty acids to total fatty acids	rs59484402	CT	C	-0.0497329	0.00410236	8.00018e-34	115006	146.967
Ratio of monounsaturated fatty acids to total fatty acids	rs1365297	G	A	-0.0284374	0.00510367	2.5e-08	115006	31.0466
Ratio of monounsaturated fatty acids to total fatty acids	rs1128249	T	G	-0.0365782	0.00404952	1.69981e-19	115006	81.5901
Ratio of monounsaturated fatty acids to total fatty acids	rs2972140	C	T	0.0371855	0.00413706	2.49977e-19	115006	80.7911
Ratio of monounsaturated fatty acids to total fatty acids	rs1260326	C	T	-0.0880817	0.00403978	2.09894e-105	115006	475.396
Ratio of monounsaturated fatty acids to total fatty acids	rs78058190	A	G	0.0729115	0.0102316	1e-12	115006	50.7814
Ratio of monounsaturated fatty acids to total fatty acids	rs676210	A	G	-0.0750024	0.00487347	1.9002e-53	115006	236.85
Ratio of monounsaturated fatty acids to total fatty acids	rs11235	C	T	0.0236933	0.00396561	2.30001e-09	115006	35.6969
Ratio of monounsaturated fatty acids to total fatty acids	rs34634128	GT	G	0.0302059	0.00452682	2.49977e-11	115006	44.5243
Ratio of monounsaturated fatty acids to total fatty acids	rs13108218	G	A	-0.0305164	0.00409307	8.9002e-14	115006	55.5864
Ratio of monounsaturated fatty acids to total fatty acids	rs1408	A	G	0.0277559	0.00401263	4.60045e-12	115006	47.8467
Ratio of monounsaturated fatty acids to total fatty acids	rs13107325	T	C	0.0432974	0.00753796	9.29994e-09	115006	32.9926
Ratio of monounsaturated fatty acids to total fatty acids	rs56257534	T	C	-0.028794	0.00463599	5.30005e-10	115006	38.5762
Ratio of monounsaturated fatty acids to total fatty acids	rs11940694	G	A	0.0232844	0.0040727	1.09999e-08	115006	32.6863
Ratio of monounsaturated fatty acids to total fatty acids	rs11429307	GT	G	0.0453101	0.00504219	2.60016e-19	115006	80.7517
Ratio of monounsaturated fatty acids to total fatty acids	rs7704383	T	C	0.0232397	0.00399816	6.19998e-09	115006	33.7863
Ratio of monounsaturated fatty acids to total fatty acids	rs13186403	T	G	-0.027887	0.00493338	1.6e-08	115006	31.9532
Ratio of monounsaturated fatty acids to total fatty acids	rs4704834	G	A	0.0282772	0.004127	7.29962e-12	115006	46.9466
Ratio of monounsaturated fatty acids to total fatty acids	rs7772305	G	A	0.0270665	0.00450704	1.89998e-09	115006	36.0646
Ratio of monounsaturated fatty acids to total fatty acids	rs632057	G	T	-0.0281093	0.00408932	6.20012e-12	115006	47.2496
Ratio of monounsaturated fatty acids to total fatty acids	rs998584	A	C	0.0274841	0.00395781	3.80014e-12	115006	48.2229
Ratio of monounsaturated fatty acids to total fatty acids	rs12212146	C	T	0.0585156	0.00773937	4.00037e-14	115006	57.1652
Ratio of monounsaturated fatty acids to total fatty acids	rs9271573	C	A	0.0309673	0.0040228	1.39991e-14	115006	59.2584
Ratio of monounsaturated fatty acids to total fatty acids	rs117733303	G	A	-0.204486	0.0146596	3.19963e-44	115006	194.573
Ratio of monounsaturated fatty acids to total fatty acids	rs10455872	G	A	-0.129439	0.00732739	7.8001e-70	115006	312.055
Ratio of monounsaturated fatty acids to total fatty acids	rs3812316	G	C	-0.111095	0.00589053	2.39994e-79	115006	355.697
Ratio of monounsaturated fatty acids to total fatty acids	rs35163364	T	C	-0.0238538	0.0040061	2.59998e-09	115006	35.4545
Ratio of monounsaturated fatty acids to total fatty acids	rs56001710	T	A	-0.028236	0.00413256	8.30042e-12	115006	46.684
Ratio of monounsaturated fatty acids to total fatty acids	rs72555385	G	A	0.0645712	0.00918104	1.99986e-12	115006	49.4645
Ratio of monounsaturated fatty acids to total fatty acids	rs1561748	C	G	-0.0682077	0.00481834	1.69981e-45	115006	200.388
Ratio of monounsaturated fatty acids to total fatty acids	rs328	G	C	-0.187461	0.00655945	1.1995e-179	115006	816.746
Ratio of monounsaturated fatty acids to total fatty acids	rs28601761	G	C	-0.0588524	0.00404971	7.50067e-48	115006	211.193
Ratio of monounsaturated fatty acids to total fatty acids	rs3789849	C	G	-0.0344942	0.00401517	8.60003e-18	115006	73.8047
Ratio of monounsaturated fatty acids to total fatty acids	rs7924036	T	G	-0.0453884	0.00395433	1.69981e-30	115006	131.748
Ratio of monounsaturated fatty acids to total fatty acids	rs563296	A	G	0.0243088	0.00397826	9.90011e-10	115006	37.3371
Ratio of monounsaturated fatty acids to total fatty acids	rs603424	A	G	-0.0489882	0.00520289	4.70002e-21	115006	88.653
Ratio of monounsaturated fatty acids to total fatty acids	rs2803619	C	G	0.0270958	0.00442396	9.09997e-10	115006	37.513
Ratio of monounsaturated fatty acids to total fatty acids	rs174564	G	A	0.19826	0.00413666	1e-200	115006	2297.05
Ratio of monounsaturated fatty acids to total fatty acids	rs12294913	G	C	0.0643529	0.00943837	9.20026e-12	115006	46.4881
Ratio of monounsaturated fatty acids to total fatty acids	rs964184	C	G	-0.191265	0.00581742	1e-200	115006	1080.96
Ratio of monounsaturated fatty acids to total fatty acids	rs1047964	T	G	-0.229365	0.0200834	3.29989e-30	115006	130.431
Ratio of monounsaturated fatty acids to total fatty acids	rs141078087	AT	A	0.0259184	0.00472654	4.20001e-08	115006	30.0697
Ratio of monounsaturated fatty acids to total fatty acids	rs10750766	A	C	0.0286254	0.00434889	4.60045e-11	115006	43.3258
Ratio of monounsaturated fatty acids to total fatty acids	rs141469619	G	A	0.265559	0.0208558	3.90032e-37	115006	162.132
Ratio of monounsaturated fatty acids to total fatty acids	rs3019621	C	T	0.0311412	0.00473182	4.70002e-11	115006	43.3126
Ratio of monounsaturated fatty acids to total fatty acids	rs11172134	A	T	-0.0296263	0.00493892	2e-09	115006	35.9825
Ratio of monounsaturated fatty acids to total fatty acids	rs67981690	G	A	0.0369237	0.00592957	4.79999e-10	115006	38.7761
Ratio of monounsaturated fatty acids to total fatty acids	rs7140110	C	T	0.0239699	0.0043214	2.90001e-08	115006	30.7669
Ratio of monounsaturated fatty acids to total fatty acids	rs17580	A	T	0.0509775	0.00926817	3.79997e-08	115006	30.253
Ratio of monounsaturated fatty acids to total fatty acids	rs150844304	C	A	0.125859	0.0125196	8.9002e-24	115006	101.062
Ratio of monounsaturated fatty acids to total fatty acids	rs139110024	T	G	0.0688616	0.0111867	7.49998e-10	115006	37.8922
Ratio of monounsaturated fatty acids to total fatty acids	rs11644601	C	T	-0.0706378	0.00434554	1.99986e-59	115006	264.233
Ratio of monounsaturated fatty acids to total fatty acids	rs2925979	C	T	-0.0295931	0.00431041	6.59933e-12	115006	47.135
Ratio of monounsaturated fatty acids to total fatty acids	rs821840	G	A	-0.0364907	0.00422885	6.20012e-18	115006	74.4595
Ratio of monounsaturated fatty acids to total fatty acids	rs9910747	C	A	0.045315	0.00819683	3.2e-08	115006	30.5627
Ratio of monounsaturated fatty acids to total fatty acids	rs72836561	T	C	0.117198	0.0113317	4.49987e-25	115006	106.967
Ratio of monounsaturated fatty acids to total fatty acids	rs1801689	C	A	-0.0714073	0.0115046	5.39995e-10	115006	38.525
Ratio of monounsaturated fatty acids to total fatty acids	rs283814	G	A	0.0538255	0.00737802	2.99985e-13	115006	53.2226
Ratio of monounsaturated fatty acids to total fatty acids	rs9749209	G	A	-0.0231469	0.00422312	4.20001e-08	115006	30.0413
Ratio of monounsaturated fatty acids to total fatty acids	rs62117489	A	C	-0.0522453	0.00858963	1.2e-09	115006	36.9952
Ratio of monounsaturated fatty acids to total fatty acids	rs2304128	T	G	-0.045341	0.00737952	8e-10	115006	37.7508
Ratio of monounsaturated fatty acids to total fatty acids	rs1065853	T	G	0.12396	0.00729828	1.10002e-64	115006	288.484
Ratio of monounsaturated fatty acids to total fatty acids	rs116843064	A	G	-0.2204	0.0141877	1.99986e-54	115006	241.323
Ratio of monounsaturated fatty acids to total fatty acids	rs7679	C	T	0.0569608	0.00509203	4.79954e-29	115006	125.133
Ratio of monounsaturated fatty acids to total fatty acids	rs2904552	T	C	0.0381702	0.00665848	9.90011e-09	115006	32.8624
Ratio of omega-3 fatty acids to total fatty acids	rs6693447	G	T	0.0255397	0.00397732	1.40001e-10	115006	41.2335
Ratio of omega-3 fatty acids to total fatty acids	rs638714	T	G	-0.0322008	0.00418219	1.39991e-14	115006	59.2824
Ratio of omega-3 fatty acids to total fatty acids	rs11681659	T	C	-0.0275604	0.00437565	2.99999e-10	115006	39.6722
Ratio of omega-3 fatty acids to total fatty acids	rs1260326	C	T	-0.03861	0.004051	1.59993e-21	115006	90.8396
Ratio of omega-3 fatty acids to total fatty acids	rs6717316	A	G	-0.0240496	0.00420843	1.09999e-08	115006	32.6569
Ratio of omega-3 fatty acids to total fatty acids	rs4860987	T	A	0.0394847	0.00478848	1.59993e-16	115006	67.9927
Ratio of omega-3 fatty acids to total fatty acids	rs11379773	GT	G	0.0274232	0.00484826	1.5e-08	115006	31.9937
Ratio of omega-3 fatty acids to total fatty acids	rs272888	C	T	0.028298	0.00434971	7.70016e-11	115006	42.3244
Ratio of omega-3 fatty acids to total fatty acids	rs662138	G	C	-0.0312278	0.0050918	8.60003e-10	115006	37.6132
Ratio of omega-3 fatty acids to total fatty acids	rs4000713	A	G	-0.0267482	0.00434956	7.79992e-10	115006	37.818
Ratio of omega-3 fatty acids to total fatty acids	rs62466318	T	C	-0.0404238	0.00493739	2.70023e-16	115006	67.0316
Ratio of omega-3 fatty acids to total fatty acids	rs112875651	A	G	-0.0517835	0.00411717	2.80027e-36	115006	158.192
Ratio of omega-3 fatty acids to total fatty acids	rs7924036	T	G	0.0374032	0.00396292	3.80014e-21	115006	89.0814
Ratio of omega-3 fatty acids to total fatty acids	rs61886804	G	T	0.0351105	0.0049535	1.39991e-12	115006	50.24
Ratio of omega-3 fatty acids to total fatty acids	rs77323894	C	G	0.0673413	0.0107043	3.2e-10	115006	39.5773
Ratio of omega-3 fatty acids to total fatty acids	rs964184	C	G	-0.0388695	0.00580799	2.19989e-11	115006	44.7885
Ratio of omega-3 fatty acids to total fatty acids	rs150370599	T	C	0.0472803	0.00726173	7.50067e-11	115006	42.3916
Ratio of omega-3 fatty acids to total fatty acids	rs12226389	C	T	-0.0642431	0.00511013	2.99985e-36	115006	158.048
Ratio of omega-3 fatty acids to total fatty acids	rs508049	T	C	-0.10589	0.009204	1.20005e-30	115006	132.36
Ratio of omega-3 fatty acids to total fatty acids	rs195445	T	C	-0.038133	0.00426447	3.80014e-19	115006	79.9598
Ratio of omega-3 fatty acids to total fatty acids	rs7944950	C	T	-0.0741144	0.00706143	8.99912e-26	115006	110.159
Ratio of omega-3 fatty acids to total fatty acids	rs145786300	A	G	-0.188873	0.0187215	6.20012e-24	115006	101.779
Ratio of omega-3 fatty acids to total fatty acids	rs174564	G	A	-0.391303	0.00412995	1e-200	115006	8977.11
Ratio of omega-3 fatty acids to total fatty acids	rs9563335	G	A	-0.0444873	0.00771128	8e-09	115006	33.2827
Ratio of omega-3 fatty acids to total fatty acids	rs1532085	G	A	-0.078198	0.0040709	3.10027e-82	115006	368.986
Ratio of omega-3 fatty acids to total fatty acids	rs1077835	G	A	0.0910667	0.00479257	1.69981e-80	115006	361.062
Ratio of omega-3 fatty acids to total fatty acids	rs139974673	C	T	0.083441	0.0124929	2.39994e-11	115006	44.61
Ratio of omega-3 fatty acids to total fatty acids	rs72789541	A	T	-0.0992036	0.00434806	3.1989e-115	115006	520.552
Ratio of omega-3 fatty acids to total fatty acids	rs35390787	CA	C	0.0273295	0.00408187	2.19989e-11	115006	44.8276
Ratio of omega-3 fatty acids to total fatty acids	rs78423941	C	G	0.0268058	0.00486895	3.69999e-08	115006	30.3101
Ratio of omega-3 fatty acids to total fatty acids	rs8074191	C	T	-0.0268897	0.00462305	5.99998e-09	115006	33.831
Ratio of omega-3 fatty acids to total fatty acids	rs16940904	T	C	-0.041183	0.00475547	4.70002e-18	115006	74.9979
Ratio of omega-3 fatty acids to total fatty acids	rs9947684	G	A	0.0282504	0.00416339	1.20005e-11	115006	46.0421
Ratio of omega-3 fatty acids to total fatty acids	rs182611493	G	A	-0.181074	0.0190938	2.49977e-21	115006	89.9347
Ratio of omega-3 fatty acids to total fatty acids	rs190921611	A	G	0.0314663	0.00462576	1e-11	115006	46.2727
Ratio of omega-3 fatty acids to total fatty acids	rs58542926	T	C	-0.132116	0.00756045	2.19989e-68	115006	305.362
Ratio of omega-3 fatty acids to total fatty acids	rs72654473	A	C	0.0390547	0.00639034	9.90011e-10	115006	37.3507
Ratio of omega-6 fatty acids to total fatty acids	rs1168030	T	C	-0.0492915	0.00413738	1e-32	115006	141.936
Ratio of omega-6 fatty acids to total fatty acids	rs6658257	G	A	-0.0228432	0.00405119	1.7e-08	115006	31.7943
Ratio of omega-6 fatty acids to total fatty acids	rs59484402	CT	C	0.027361	0.00411002	2.80027e-11	115006	44.3176
Ratio of omega-6 fatty acids to total fatty acids	rs182050989	T	C	-0.0720426	0.0119904	1.89998e-09	115006	36.1004
Ratio of omega-6 fatty acids to total fatty acids	rs1260326	C	T	0.109743	0.00404504	4.29536e-162	115006	736.051
Ratio of omega-6 fatty acids to total fatty acids	rs4665710	C	A	-0.047267	0.00486875	2.80027e-22	115006	94.2499
Ratio of omega-6 fatty acids to total fatty acids	rs2972140	C	T	-0.0340375	0.00414245	2.09991e-16	115006	67.5151
Ratio of omega-6 fatty acids to total fatty acids	rs13389219	T	C	0.038325	0.00405363	3.19963e-21	115006	89.3874
Ratio of omega-6 fatty acids to total fatty acids	rs78058190	A	G	-0.0667368	0.010245	7.29962e-11	115006	42.4333
Ratio of omega-6 fatty acids to total fatty acids	rs684773	C	A	-0.0347116	0.00468622	1.29987e-13	115006	54.8661
Ratio of omega-6 fatty acids to total fatty acids	rs1471251	T	A	-0.0264073	0.00406317	8.10028e-11	115006	42.2394
Ratio of omega-6 fatty acids to total fatty acids	rs1316753	C	G	0.0228093	0.00404888	1.79999e-08	115006	31.7361
Ratio of omega-6 fatty acids to total fatty acids	rs11429307	GT	G	-0.0445358	0.00504741	1.10002e-18	115006	77.8541
Ratio of omega-6 fatty acids to total fatty acids	rs117733303	G	A	0.209889	0.014679	2.19989e-46	115006	204.45
Ratio of omega-6 fatty acids to total fatty acids	rs12212146	C	T	-0.0567627	0.00774962	2.39994e-13	115006	53.6495
Ratio of omega-6 fatty acids to total fatty acids	rs28752523	T	C	-0.0353026	0.00500867	1.80011e-12	115006	49.6785
Ratio of omega-6 fatty acids to total fatty acids	rs6938550	A	G	0.0399771	0.00706603	1.5e-08	115006	32.009
Ratio of omega-6 fatty acids to total fatty acids	rs10455872	G	A	0.138305	0.0073371	2.90001e-79	115006	355.326
Ratio of omega-6 fatty acids to total fatty acids	rs6905288	A	G	-0.02552	0.00398662	1.5e-10	115006	40.9781
Ratio of omega-6 fatty acids to total fatty acids	rs199607859	T	G	0.0317367	0.00404516	4.30031e-15	115006	61.5534
Ratio of omega-6 fatty acids to total fatty acids	rs56001710	T	A	0.0335314	0.00413696	5.30029e-16	115006	65.6963
Ratio of omega-6 fatty acids to total fatty acids	rs3812316	G	C	0.0993677	0.0058968	1e-63	115006	283.96
Ratio of omega-6 fatty acids to total fatty acids	rs72555385	G	A	-0.0540068	0.0091908	4.20001e-09	115006	34.5295
Ratio of omega-6 fatty acids to total fatty acids	rs11976955	G	C	-0.0256733	0.00427463	1.89998e-09	115006	36.0717
Ratio of omega-6 fatty acids to total fatty acids	rs1561748	C	G	0.0494364	0.00482644	1.29987e-24	115006	104.916
Ratio of omega-6 fatty acids to total fatty acids	rs328	G	C	0.137521	0.00657047	2.80027e-97	115006	438.072
Ratio of omega-6 fatty acids to total fatty acids	rs4646246	G	A	-0.028569	0.00511872	2.39999e-08	115006	31.1507
Ratio of omega-6 fatty acids to total fatty acids	rs28601761	G	C	0.0853476	0.00405652	2.80027e-98	115006	442.665
Ratio of omega-6 fatty acids to total fatty acids	rs3860846	T	C	-0.030052	0.00447696	1.9002e-11	115006	45.0589
Ratio of omega-6 fatty acids to total fatty acids	rs1736070	T	C	0.0259828	0.00425289	1e-09	115006	37.3253
Ratio of omega-6 fatty acids to total fatty acids	rs295268	C	T	0.0280531	0.00454438	6.69993e-10	115006	38.1077
Ratio of omega-6 fatty acids to total fatty acids	rs10733306	T	C	0.0220496	0.00400412	3.69999e-08	115006	30.3241
Ratio of omega-6 fatty acids to total fatty acids	rs2068888	A	G	0.0257216	0.0039792	1e-10	115006	41.7835
Ratio of omega-6 fatty acids to total fatty acids	rs12419462	A	G	-0.0285755	0.00471709	1.40001e-09	115006	36.6977
Ratio of omega-6 fatty acids to total fatty acids	rs174528	C	T	0.0251335	0.00408383	7.49998e-10	115006	37.8766
Ratio of omega-6 fatty acids to total fatty acids	rs144018203	C	G	-0.191837	0.0200496	1.10002e-21	115006	91.5489
Ratio of omega-6 fatty acids to total fatty acids	rs35169799	T	C	-0.0485534	0.00814674	2.5e-09	115006	35.5199
Ratio of omega-6 fatty acids to total fatty acids	rs964184	C	G	0.136188	0.00583695	2.09894e-120	115006	544.384
Ratio of omega-6 fatty acids to total fatty acids	rs1047964	T	G	0.17031	0.0201508	2.90001e-17	115006	71.4325
Ratio of omega-6 fatty acids to total fatty acids	rs1546224	T	C	-0.0236674	0.00429622	3.59998e-08	115006	30.3479
Ratio of omega-6 fatty acids to total fatty acids	rs73412716	T	G	0.0526186	0.0079499	3.59998e-11	115006	43.8082
Ratio of omega-6 fatty acids to total fatty acids	rs10773049	C	T	0.022457	0.00405767	3.09999e-08	115006	30.6302
Ratio of omega-6 fatty acids to total fatty acids	rs473224	G	T	0.0600834	0.00567866	3.69999e-26	115006	111.948
Ratio of omega-6 fatty acids to total fatty acids	rs139974673	C	T	-0.138506	0.0124863	1.39991e-28	115006	123.047
Ratio of omega-6 fatty acids to total fatty acids	rs7402939	C	T	-0.023501	0.00413068	1.29999e-08	115006	32.369
Ratio of omega-6 fatty acids to total fatty acids	rs261290	C	T	0.0617512	0.00417436	1.59993e-49	115006	218.832
Ratio of omega-6 fatty acids to total fatty acids	rs11508026	T	C	0.027324	0.00401029	9.49948e-12	115006	46.4234
Ratio of omega-6 fatty acids to total fatty acids	rs111351217	A	G	-0.0497368	0.00903706	3.69999e-08	115006	30.2901
Ratio of omega-6 fatty acids to total fatty acids	rs72836561	T	C	-0.0837853	0.011342	1.50003e-13	115006	54.5703
Ratio of omega-6 fatty acids to total fatty acids	rs1801689	C	A	0.0641739	0.0115152	2.5e-08	115006	31.058
Ratio of omega-6 fatty acids to total fatty acids	rs9908820	G	A	-0.0279066	0.00446315	4e-10	115006	39.0959
Ratio of omega-6 fatty acids to total fatty acids	rs58489806	T	C	0.070387	0.00707508	2.60016e-23	115006	98.9742
Ratio of omega-6 fatty acids to total fatty acids	rs56290633	C	T	-0.0299572	0.00428295	2.70023e-12	115006	48.9234
Ratio of omega-6 fatty acids to total fatty acids	rs499765	G	C	0.0255461	0.00422799	1.5e-09	115006	36.5074
Ratio of omega-6 fatty acids to total fatty acids	rs116843064	A	G	0.183791	0.0142031	2.70023e-38	115006	167.449
Ratio of omega-6 fatty acids to total fatty acids	rs1065853	T	G	-0.149197	0.00730619	1.10002e-92	115006	417.002
Ratio of omega-6 fatty acids to total fatty acids	rs6073958	C	T	-0.0474619	0.00497167	1.29987e-21	115006	91.1351
Ratio of docosahexaenoic acid to total fatty acid levels	rs10127775	T	A	0.0310253	0.00408507	3.10027e-14	115006	57.681
Ratio of docosahexaenoic acid to total fatty acid levels	rs676210	A	G	0.0362521	0.00491785	1.69981e-13	115006	54.3395
Ratio of docosahexaenoic acid to total fatty acid levels	rs11681659	T	C	-0.0272708	0.00440326	5.89997e-10	115006	38.3572
Ratio of docosahexaenoic acid to total fatty acid levels	rs272888	C	T	0.0252022	0.00437739	8.50002e-09	115006	33.1472
Ratio of docosahexaenoic acid to total fatty acid levels	rs6452788	A	G	0.0265588	0.004674	1.29999e-08	115006	32.2879
Ratio of docosahexaenoic acid to total fatty acid levels	rs117733303	G	A	0.121608	0.0147968	2.09991e-16	115006	67.5443
Ratio of docosahexaenoic acid to total fatty acid levels	rs10455872	G	A	0.0822512	0.00739599	9.8992e-29	115006	123.678
Ratio of docosahexaenoic acid to total fatty acid levels	rs11998606	T	C	-0.026821	0.00416786	1.2e-10	115006	41.4118
Ratio of docosahexaenoic acid to total fatty acid levels	rs328	G	C	0.0925597	0.00662615	2.39994e-44	115006	195.129
Ratio of docosahexaenoic acid to total fatty acid levels	rs7924036	T	G	0.045521	0.00398747	3.50026e-30	115006	130.325
Ratio of docosahexaenoic acid to total fatty acid levels	rs61886804	G	T	0.0277284	0.00498419	2.59998e-08	115006	30.95
Ratio of docosahexaenoic acid to total fatty acid levels	rs195445	T	C	-0.0298494	0.00430545	4.10015e-12	115006	48.0656
Ratio of docosahexaenoic acid to total fatty acid levels	rs145786300	A	G	-0.14189	0.0189014	6.09958e-14	115006	56.3528
Ratio of docosahexaenoic acid to total fatty acid levels	rs12226389	C	T	-0.0458809	0.00515924	6.00067e-19	115006	79.0847
Ratio of docosahexaenoic acid to total fatty acid levels	rs508049	T	C	-0.0976913	0.00929247	7.50067e-26	115006	110.522
Ratio of docosahexaenoic acid to total fatty acid levels	rs58411334	T	G	-0.0377501	0.00684407	3.50002e-08	115006	30.4234
Ratio of docosahexaenoic acid to total fatty acid levels	rs964184	C	G	0.0691171	0.00586382	4.60045e-32	115006	138.934
Ratio of docosahexaenoic acid to total fatty acid levels	rs174564	G	A	-0.274933	0.00416965	1e-200	115006	4347.65
Ratio of docosahexaenoic acid to total fatty acid levels	rs9563335	G	A	-0.0446766	0.00775963	8.50002e-09	115006	33.1496
Ratio of docosahexaenoic acid to total fatty acid levels	rs1800588	T	C	0.0677672	0.0048429	1.69981e-44	115006	195.807
Ratio of docosahexaenoic acid to total fatty acid levels	rs1532085	G	A	-0.0581405	0.00409769	1.10002e-45	115006	201.316
Ratio of docosahexaenoic acid to total fatty acid levels	rs72789541	A	T	-0.0796479	0.00437718	5.50047e-74	115006	331.101
Ratio of docosahexaenoic acid to total fatty acid levels	rs16940904	T	C	-0.038921	0.00478564	4.19952e-16	115006	66.1436
Ratio of docosahexaenoic acid to total fatty acid levels	rs72836561	T	C	-0.0747647	0.0114233	6.00067e-11	115006	42.8361
Ratio of docosahexaenoic acid to total fatty acid levels	rs3826688	C	T	-0.0234083	0.00419386	2.39999e-08	115006	31.1539
Ratio of docosahexaenoic acid to total fatty acid levels	rs2081194	C	G	0.0246579	0.00418282	3.69999e-09	115006	34.7515
Ratio of docosahexaenoic acid to total fatty acid levels	rs58542926	T	C	-0.0437276	0.0076096	9.09997e-09	115006	33.0208
Ratio of docosahexaenoic acid to total fatty acid levels	rs2294919	T	C	-0.0269599	0.00463855	6.19998e-09	115006	33.781
Ratio of linoleic acid to total fatty acids	rs2843126	G	A	0.0235361	0.00398166	3.40001e-09	115006	34.9414
Ratio of linoleic acid to total fatty acids	rs58365744	C	A	-0.0266933	0.00482485	3.2e-08	115006	30.6081
Ratio of linoleic acid to total fatty acids	rs6683445	A	C	-0.0241725	0.00400692	1.6e-09	115006	36.3933
Ratio of linoleic acid to total fatty acids	rs4299376	T	G	-0.0276487	0.00426143	8.69961e-11	115006	42.0958
Ratio of linoleic acid to total fatty acids	rs13389219	T	C	0.028269	0.00407511	4.00037e-12	115006	48.1218
Ratio of linoleic acid to total fatty acids	rs1260326	C	T	0.0815217	0.00406648	2.09991e-89	115006	401.892
Ratio of linoleic acid to total fatty acids	rs78058190	A	G	-0.0619842	0.0102992	1.79999e-09	115006	36.2205
Ratio of linoleic acid to total fatty acids	rs2972143	G	A	-0.0278975	0.0041516	1.80011e-11	115006	45.1543
Ratio of linoleic acid to total fatty acids	rs13179413	T	C	-0.0293835	0.00448985	6.00067e-11	115006	42.8295
Ratio of linoleic acid to total fatty acids	rs17244834	T	A	0.0329164	0.00411341	1.20005e-15	115006	64.0355
Ratio of linoleic acid to total fatty acids	rs115740542	C	T	-0.0445895	0.00765752	5.80003e-09	115006	33.907
Ratio of linoleic acid to total fatty acids	rs199607859	T	G	0.0253238	0.00406719	4.79999e-10	115006	38.7676
Ratio of linoleic acid to total fatty acids	rs10806735	C	G	0.0352673	0.00436424	6.4003e-16	115006	65.3021
Ratio of linoleic acid to total fatty acids	rs2180725	C	T	-0.0264252	0.00472321	2.19999e-08	115006	31.3013
Ratio of linoleic acid to total fatty acids	rs34062580	A	G	0.066051	0.00591377	5.79963e-29	115006	124.747
Ratio of linoleic acid to total fatty acids	rs56001710	T	A	0.0322458	0.00415707	8.69961e-15	115006	60.1688
Ratio of linoleic acid to total fatty acids	rs28601761	G	C	0.0663019	0.00407971	2.19989e-59	115006	264.115
Ratio of linoleic acid to total fatty acids	rs7819706	G	A	0.0675482	0.00615627	5.19996e-28	115006	120.391
Ratio of linoleic acid to total fatty acids	rs1441759	C	G	-0.107892	0.016463	5.60015e-11	115006	42.9497
Ratio of linoleic acid to total fatty acids	rs2576362	T	G	0.0270562	0.00457308	3.29997e-09	115006	35.0039
Ratio of linoleic acid to total fatty acids	rs115478735	T	A	0.0321528	0.00514667	4.20001e-10	115006	39.0288
Ratio of linoleic acid to total fatty acids	rs10733306	T	C	0.0251941	0.00402274	3.79997e-10	115006	39.2242
Ratio of linoleic acid to total fatty acids	rs174567	G	A	0.186379	0.00416279	1e-200	115006	2004.59
Ratio of linoleic acid to total fatty acids	rs964184	C	G	0.044138	0.00585879	4.90004e-14	115006	56.7557
Ratio of linoleic acid to total fatty acids	rs11030088	A	G	-0.0309971	0.00459358	1.50003e-11	115006	45.5344
Ratio of linoleic acid to total fatty acids	rs141144647	A	G	0.0963654	0.0174444	3.29997e-08	115006	30.5162
Ratio of linoleic acid to total fatty acids	rs150684478	T	G	0.142546	0.0250163	1.2e-08	115006	32.4686
Ratio of linoleic acid to total fatty acids	rs7118569	G	C	0.0482089	0.00693918	3.69999e-12	115006	48.2656
Ratio of linoleic acid to total fatty acids	rs73412716	T	G	0.0545033	0.00798855	8.9002e-12	115006	46.5489
Ratio of linoleic acid to total fatty acids	rs147233090	T	C	-0.10949	0.0129371	2.60016e-17	115006	71.6267
Ratio of linoleic acid to total fatty acids	rs34620476	A	C	0.0306969	0.00402018	2.19989e-14	115006	58.304
Ratio of linoleic acid to total fatty acids	rs4074872	A	G	0.0317944	0.00505147	3.09999e-10	115006	39.6156
Ratio of linoleic acid to total fatty acids	rs1809237	C	T	0.0254505	0.00411824	6.4e-10	115006	38.1917
Ratio of linoleic acid to total fatty acids	rs9908820	G	A	-0.0254012	0.0044846	1.5e-08	115006	32.082
Ratio of linoleic acid to total fatty acids	rs116843064	A	G	0.114824	0.014272	8.60003e-16	115006	64.7285
Ratio of linoleic acid to total fatty acids	rs2927468	G	A	0.0235598	0.00403511	5.30005e-09	115006	34.0904
Ratio of linoleic acid to total fatty acids	rs1065853	T	G	-0.185561	0.00734163	5.99791e-141	115006	638.835
Ratio of linoleic acid to total fatty acids	rs58489806	T	C	0.0407904	0.0071094	9.59997e-09	115006	32.9193
Ratio of linoleic acid to total fatty acids	rs4810479	T	C	0.0386953	0.00459733	3.90032e-17	115006	70.8443
Ratio of linoleic acid to total fatty acids	rs2835028	C	A	0.0236974	0.00404689	4.70002e-09	115006	34.2893
Ratio of linoleic acid to total fatty acids	rs738408	T	C	0.035356	0.00483108	2.49977e-13	115006	53.5597
Ratio of polyunsaturated fatty acids to monounsaturated fatty acids	rs11207994	T	C	0.0483135	0.00414235	1.99986e-31	115006	136.033
Ratio of polyunsaturated fatty acids to monounsaturated fatty acids	rs79598313	T	C	-0.0907507	0.0131236	4.70002e-12	115006	47.8183
Ratio of polyunsaturated fatty acids to monounsaturated fatty acids	rs59484402	CT	C	0.0439539	0.00410168	8.60003e-27	115006	114.834
Ratio of polyunsaturated fatty acids to monounsaturated fatty acids	rs61781371	G	C	-0.0318307	0.00474092	1.9002e-11	115006	45.0783
Ratio of polyunsaturated fatty acids to monounsaturated fatty acids	rs78058190	A	G	-0.0701519	0.0102274	6.89922e-12	115006	47.0488
Ratio of polyunsaturated fatty acids to monounsaturated fatty acids	rs1260326	C	T	0.0928958	0.00403812	4.19759e-117	115006	529.217
Ratio of polyunsaturated fatty acids to monounsaturated fatty acids	rs673548	A	G	0.0632408	0.00486886	1.39991e-38	115006	168.71
Ratio of polyunsaturated fatty acids to monounsaturated fatty acids	rs182549	T	C	-0.0245223	0.00446797	4.09996e-08	115006	30.1233
Ratio of polyunsaturated fatty acids to monounsaturated fatty acids	rs13389219	T	C	0.0378446	0.00404669	8.60003e-21	115006	87.4597
Ratio of polyunsaturated fatty acids to monounsaturated fatty acids	rs2972140	C	T	-0.0372675	0.00413536	1.99986e-19	115006	81.2146
Ratio of polyunsaturated fatty acids to monounsaturated fatty acids	rs655720	T	C	-0.0299513	0.00440712	1.10002e-11	115006	46.1872
Ratio of polyunsaturated fatty acids to monounsaturated fatty acids	rs11235	C	T	-0.0221257	0.00396421	2.39999e-08	115006	31.1516
Ratio of polyunsaturated fatty acids to monounsaturated fatty acids	rs10937924	C	T	-0.0246006	0.00402414	9.80009e-10	115006	37.3719
Ratio of polyunsaturated fatty acids to monounsaturated fatty acids	rs1471251	T	A	-0.0276545	0.00405636	9.30037e-12	115006	46.4792
Ratio of polyunsaturated fatty acids to monounsaturated fatty acids	rs2049245	T	G	0.0252177	0.00437515	8.19993e-09	115006	33.2219
Ratio of polyunsaturated fatty acids to monounsaturated fatty acids	rs2035816	G	A	0.0393916	0.00712954	3.29997e-08	115006	30.527
Ratio of polyunsaturated fatty acids to monounsaturated fatty acids	rs11429307	GT	G	-0.0451157	0.00503968	3.50026e-19	115006	80.14
Ratio of polyunsaturated fatty acids to monounsaturated fatty acids	rs6866758	T	C	0.0301443	0.00511112	3.69999e-09	115006	34.7839
Ratio of polyunsaturated fatty acids to monounsaturated fatty acids	rs71615507	GTATATA	G	-0.022762	0.00407944	2.39999e-08	115006	31.1329
Ratio of polyunsaturated fatty acids to monounsaturated fatty acids	rs117733303	G	A	0.209953	0.0146543	1.50003e-46	115006	205.265
Ratio of polyunsaturated fatty acids to monounsaturated fatty acids	rs12212146	C	T	-0.0594838	0.00773658	1.50003e-14	115006	59.1152
Ratio of polyunsaturated fatty acids to monounsaturated fatty acids	rs998584	A	C	-0.0258306	0.00395639	6.59933e-11	115006	42.6256
Ratio of polyunsaturated fatty acids to monounsaturated fatty acids	rs10455872	G	A	0.134049	0.00732476	8.10028e-75	115006	334.919
Ratio of polyunsaturated fatty acids to monounsaturated fatty acids	rs9271573	C	A	-0.0285962	0.00402135	1.20005e-12	115006	50.5677
Ratio of polyunsaturated fatty acids to monounsaturated fatty acids	rs632057	G	T	0.0289383	0.00408785	1.50003e-12	115006	50.1137
Ratio of polyunsaturated fatty acids to monounsaturated fatty acids	rs35163364	T	C	0.0231875	0.00400474	7.00003e-09	115006	33.5243
Ratio of polyunsaturated fatty acids to monounsaturated fatty acids	rs56001710	T	A	0.0295864	0.00413116	8.00018e-13	115006	51.2909
Ratio of polyunsaturated fatty acids to monounsaturated fatty acids	rs72555385	G	A	-0.057192	0.00917792	4.60002e-10	115006	38.8313
Ratio of polyunsaturated fatty acids to monounsaturated fatty acids	rs3812316	G	C	0.100715	0.00588853	1.39991e-65	115006	292.533
Ratio of polyunsaturated fatty acids to monounsaturated fatty acids	rs328	G	C	0.171634	0.00655851	5.90201e-151	115006	684.851
Ratio of polyunsaturated fatty acids to monounsaturated fatty acids	rs752446	A	G	-0.0318251	0.00408156	6.29941e-15	115006	60.7977
Ratio of polyunsaturated fatty acids to monounsaturated fatty acids	rs28601761	G	C	0.062988	0.00404914	1.50003e-54	115006	241.986
Ratio of polyunsaturated fatty acids to monounsaturated fatty acids	rs1561748	C	G	0.0615726	0.00481766	2.09991e-37	115006	163.344
Ratio of polyunsaturated fatty acids to monounsaturated fatty acids	rs9419746	T	C	-0.0285046	0.00489086	5.60003e-09	115006	33.9672
Ratio of polyunsaturated fatty acids to monounsaturated fatty acids	rs603424	A	G	0.0329406	0.00520152	2.39999e-10	115006	40.1054
Ratio of polyunsaturated fatty acids to monounsaturated fatty acids	rs7924036	T	G	0.0433983	0.00395329	4.90004e-28	115006	120.511
Ratio of polyunsaturated fatty acids to monounsaturated fatty acids	rs4963506	A	G	-0.0305383	0.00498498	8.99995e-10	115006	37.5286
Ratio of polyunsaturated fatty acids to monounsaturated fatty acids	rs2302263	T	C	-0.0444171	0.0069839	2e-10	115006	40.4487
Ratio of polyunsaturated fatty acids to monounsaturated fatty acids	rs1047964	T	G	0.208578	0.0200899	2.99985e-25	115006	107.791
Ratio of polyunsaturated fatty acids to monounsaturated fatty acids	rs149402055	T	C	-0.0981143	0.0148999	4.60045e-11	115006	43.3609
Ratio of polyunsaturated fatty acids to monounsaturated fatty acids	rs964184	C	G	0.163581	0.00581931	7.39605e-174	115006	790.174
Ratio of polyunsaturated fatty acids to monounsaturated fatty acids	rs141469619	G	A	-0.235376	0.0208626	1.59993e-29	115006	127.288
Ratio of polyunsaturated fatty acids to monounsaturated fatty acids	rs141078087	AT	A	-0.0288311	0.00472808	1.09999e-09	115006	37.1837
Ratio of polyunsaturated fatty acids to monounsaturated fatty acids	rs174564	G	A	-0.171218	0.004138	1e-200	115006	1712.06
Ratio of polyunsaturated fatty acids to monounsaturated fatty acids	rs67981690	G	A	-0.032937	0.00592702	2.69998e-08	115006	30.8813
Ratio of polyunsaturated fatty acids to monounsaturated fatty acids	rs150844304	C	A	-0.120063	0.0125136	8.4004e-22	115006	92.0564
Ratio of polyunsaturated fatty acids to monounsaturated fatty acids	rs7402939	C	T	-0.0228208	0.00412623	3.2e-08	115006	30.5883
Ratio of polyunsaturated fatty acids to monounsaturated fatty acids	rs2925979	C	T	0.0276226	0.00430905	1.5e-10	115006	41.0928
Ratio of polyunsaturated fatty acids to monounsaturated fatty acids	rs11644601	C	T	0.0656563	0.00434417	1.29987e-51	115006	228.423
Ratio of polyunsaturated fatty acids to monounsaturated fatty acids	rs139110024	T	G	-0.0612664	0.0111832	4.30002e-08	115006	30.0132
Ratio of polyunsaturated fatty acids to monounsaturated fatty acids	rs56156922	C	T	0.034575	0.00423943	3.50026e-16	115006	66.5134
Ratio of polyunsaturated fatty acids to monounsaturated fatty acids	rs9908820	G	A	-0.0260574	0.0044571	5e-09	115006	34.1788
Ratio of polyunsaturated fatty acids to monounsaturated fatty acids	rs72836561	T	C	-0.10669	0.0113266	4.49987e-21	115006	88.7255
Ratio of polyunsaturated fatty acids to monounsaturated fatty acids	rs1801689	C	A	0.069546	0.0114995	1.5e-09	115006	36.5752
Ratio of polyunsaturated fatty acids to monounsaturated fatty acids	rs116843064	A	G	0.202603	0.0141832	2.70023e-46	115006	204.053
Ratio of polyunsaturated fatty acids to monounsaturated fatty acids	rs283814	G	A	-0.0501976	0.00737568	1e-11	115006	46.3193
Ratio of polyunsaturated fatty acids to monounsaturated fatty acids	rs1065853	T	G	-0.125864	0.00729596	1.10002e-66	115006	297.604
Ratio of polyunsaturated fatty acids to monounsaturated fatty acids	rs79293855	A	G	0.0621565	0.0113383	4.20001e-08	115006	30.0523
Ratio of polyunsaturated fatty acids to monounsaturated fatty acids	rs2081194	C	G	0.0261162	0.00414566	2.99999e-10	115006	39.6856
Ratio of polyunsaturated fatty acids to monounsaturated fatty acids	rs6073958	C	T	-0.0569452	0.00496527	1.9002e-30	115006	131.531
Ratio of omega-6 fatty acids to omega-3 fatty acids	rs6693447	G	T	-0.0250996	0.00398654	3.09999e-10	115006	39.6407
Ratio of omega-6 fatty acids to omega-3 fatty acids	rs583609	C	T	0.0428152	0.0041587	7.39946e-25	115006	105.994
Ratio of omega-6 fatty acids to omega-3 fatty acids	rs1260326	C	T	0.066446	0.00405986	3.29989e-60	115006	267.865
Ratio of omega-6 fatty acids to omega-3 fatty acids	rs4860987	T	A	-0.0411323	0.00479927	1e-17	115006	73.454
Ratio of omega-6 fatty acids to omega-3 fatty acids	rs10075801	G	A	-0.02358	0.00401401	4.20001e-09	115006	34.5089
Ratio of omega-6 fatty acids to omega-3 fatty acids	rs2394976	T	G	0.0315075	0.00538488	4.90004e-09	115006	34.2354
Ratio of omega-6 fatty acids to omega-3 fatty acids	rs62466318	T	C	0.0599701	0.00494834	8.4004e-34	115006	146.876
Ratio of omega-6 fatty acids to omega-3 fatty acids	rs4000713	A	G	0.0302187	0.00435921	4.10015e-12	115006	48.0547
Ratio of omega-6 fatty acids to omega-3 fatty acids	rs112875651	A	G	0.0719492	0.00412529	4.00037e-68	115006	304.189
Ratio of omega-6 fatty acids to omega-3 fatty acids	rs7819706	G	A	0.0363774	0.00614755	3.29997e-09	115006	35.0154
Ratio of omega-6 fatty acids to omega-3 fatty acids	rs7916868	T	A	-0.0282856	0.00397492	1.10002e-12	115006	50.6377
Ratio of omega-6 fatty acids to omega-3 fatty acids	rs9332238	A	G	-0.0347177	0.00498195	3.19963e-12	115006	48.5627
Ratio of omega-6 fatty acids to omega-3 fatty acids	rs150370599	T	C	-0.0475725	0.00728355	6.4998e-11	115006	42.6605
Ratio of omega-6 fatty acids to omega-3 fatty acids	rs174564	G	A	0.371159	0.00414236	1e-200	115006	8028.31
Ratio of omega-6 fatty acids to omega-3 fatty acids	rs77323894	C	G	-0.0682803	0.0107365	2e-10	115006	40.4451
Ratio of omega-6 fatty acids to omega-3 fatty acids	rs12226389	C	T	0.0592832	0.00512548	6.09958e-31	115006	133.781
Ratio of omega-6 fatty acids to omega-3 fatty acids	rs673335	C	T	0.0611093	0.00541161	1.39991e-29	115006	127.515
Ratio of omega-6 fatty acids to omega-3 fatty acids	rs11230829	G	A	0.103011	0.0144741	1.10002e-12	115006	50.6505
Ratio of omega-6 fatty acids to omega-3 fatty acids	rs145786300	A	G	0.176634	0.0187777	5.10035e-21	115006	88.4838
Ratio of omega-6 fatty acids to omega-3 fatty acids	rs195445	T	C	0.0344283	0.00427728	8.30042e-16	115006	64.7882
Ratio of omega-6 fatty acids to omega-3 fatty acids	rs964184	C	G	0.0746316	0.00582544	1.39991e-37	115006	164.13
Ratio of omega-6 fatty acids to omega-3 fatty acids	rs139974673	C	T	-0.117068	0.0125202	8.69961e-21	115006	87.4287
Ratio of omega-6 fatty acids to omega-3 fatty acids	rs1077835	G	A	-0.0998071	0.00480305	6.59933e-96	115006	431.806
Ratio of omega-6 fatty acids to omega-3 fatty acids	rs1532085	G	A	0.0862885	0.00407981	2.80027e-99	115006	447.328
Ratio of omega-6 fatty acids to omega-3 fatty acids	rs72789541	A	T	0.0906088	0.00435849	5.40008e-96	115006	432.184
Ratio of omega-6 fatty acids to omega-3 fatty acids	rs35390787	CA	C	-0.0255265	0.00409167	4.39997e-10	115006	38.9208
Ratio of omega-6 fatty acids to omega-3 fatty acids	rs8074191	C	T	0.0281472	0.00463331	1.2e-09	115006	36.9052
Ratio of omega-6 fatty acids to omega-3 fatty acids	rs2463523	C	A	0.0401451	0.00475753	3.19963e-17	115006	71.2036
Ratio of omega-6 fatty acids to omega-3 fatty acids	rs9947684	G	A	-0.0276606	0.00417279	3.40017e-11	115006	43.941
Ratio of omega-6 fatty acids to omega-3 fatty acids	rs116843064	A	G	0.0882813	0.014248	5.80003e-10	115006	38.391
Ratio of omega-6 fatty acids to omega-3 fatty acids	rs12976395	C	G	-0.0272184	0.0042714	1.89998e-10	115006	40.6055
Ratio of omega-6 fatty acids to omega-3 fatty acids	rs1065853	T	G	-0.0803838	0.00732929	5.50047e-28	115006	120.285
Ratio of omega-6 fatty acids to omega-3 fatty acids	rs58542926	T	C	0.144499	0.00757644	4.30031e-81	115006	363.747
Ratio of omega-6 fatty acids to omega-3 fatty acids	rs182611493	G	A	0.19692	0.0191342	7.70016e-25	115006	105.915
Ratio of omega-6 fatty acids to omega-3 fatty acids	rs117143374	C	T	0.0318136	0.00571328	2.59998e-08	115006	31.0066

## Sheet: Table S2
Table S2 Heterogeneity and horizontal pleiotropy analysis of the association of genetically predicted fatty acid with inflammatory bowel disease and its subtypes
Trait	Q	P heterogeneity	Egger Intercept	P pleiotropy	P PRESSO.Global.test
IBD
Total fatty acid levels	152.425	<0.001	-0.014	0.122	<0.001
Saturated fatty acid levels	144.939	<0.001	-0.015	0.124	<0.001
Polyunsaturated fatty acid levels	211.819	<0.001	0.001	0.909	<0.001
Monounsaturated fatty acid levels	218.573	<0.001	-0.004	0.678	<0.001
Omega-3 fatty acid levels	160.61	<0.001	0.013	0.151	<0.001
Omega-6 fatty acid levels	160.203	<0.001	0.001	0.952	<0.001
Docosahexaenoic acid levels	97.358	<0.001	0.011	0.172	<0.001
Linoleic acid levels	122.65	<0.001	0.007	0.576	<0.001
Ratio of saturated fatty acids to total fatty acids	53.399	0.001	0.001	0.963	<0.001
Ratio of polyunsaturated fatty acids to total fatty acids	109.529	<0.001	0.028	0.006	<0.001
Ratio of monounsaturated fatty acids to total fatty acids	173.465	<0.001	-0.014	0.082	<0.001
Ratio of omega-3 fatty acids to total fatty acids	90.767	<0.001	0.007	0.393	<0.001
Ratio of omega-6 fatty acids to total fatty acids	117.326	<0.001	0.013	0.133	<0.001
Ratio of docosahexaenoic acid to total fatty acid levels	68.157	<0.001	0.019	0.057	0.003
Ratio of linoleic acid to total fatty acids	81.611	<0.001	0.008	0.352	0.001
Ratio of polyunsaturated fatty acids to monounsaturated fatty acids	137.428	<0.001	0.023	0.009	<0.001
Ratio of omega-6 fatty acids to omega-3 fatty acids	127.237	<0.001	-0.016	0.194	<0.001
UC
Total fatty acid levels	147.191	<0.001	-0.016	0.14	<0.001
Saturated fatty acid levels	138.627	<0.001	-0.021	0.084	<0.001
Polyunsaturated fatty acid levels	151.354	<0.001	-0.001	0.948	<0.001
Monounsaturated fatty acid levels	167.611	<0.001	-0.01	0.329	<0.001
Omega-3 fatty acid levels	89.561	<0.001	0.003	0.689	<0.001
Omega-6 fatty acid levels	102.445	<0.001	0.009	0.436	<0.001
Docosahexaenoic acid levels	62.533	0.01	0.002	0.815	0.027
Linoleic acid levels	63.183	0.011	0.01	0.41	0.015
Ratio of saturated fatty acids to total fatty acids	32.358	0.118	0.003	0.864	0.127
Ratio of polyunsaturated fatty acids to total fatty acids	84.231	<0.001	0.026	0.021	<0.001
Ratio of monounsaturated fatty acids to total fatty acids	153.856	<0.001	-0.015	0.115	<0.001
Ratio of omega-3 fatty acids to total fatty acids	49.88	0.017	0.002	0.821	0.078
Ratio of omega-6 fatty acids to total fatty acids	70.319	0.012	0.009	0.314	0.009
Ratio of docosahexaenoic acid to total fatty acid levels	35.707	0.097	0.01	0.239	0.142
Ratio of linoleic acid to total fatty acids	62.951	0.003	0.011	0.227	0.001
Ratio of polyunsaturated fatty acids to monounsaturated fatty acids	138.895	<0.001	0.024	0.025	<0.001
Ratio of omega-6 fatty acids to omega-3 fatty acids	54.235	0.001	-0.008	0.414	0.011
CD
Total fatty acid levels	148.803	<0.001	-0.005	0.664	<0.001
Saturated fatty acid levels	143.692	<0.001	-0.003	0.847	<0.001
Polyunsaturated fatty acid levels	181.321	<0.001	0.007	0.626	<0.001
Monounsaturated fatty acid levels	216.601	<0.001	0.012	0.335	<0.001
Omega-3 fatty acid levels	193.169	<0.001	0.028	0.049	<0.001
Omega-6 fatty acid levels	146.823	<0.001	-0.005	0.747	<0.001
Docosahexaenoic acid levels	101.227	<0.001	0.027	0.023	<0.001
Linoleic acid levels	127.517	<0.001	0.007	0.691	<0.001
Ratio of saturated fatty acids to total fatty acids	65.498	<0.001	0.002	0.926	<0.001
Ratio of polyunsaturated fatty acids to total fatty acids	107.466	<0.001	0.023	0.082	<0.001
Ratio of monounsaturated fatty acids to total fatty acids	175.032	<0.001	-0.006	0.601	<0.001
Ratio of omega-3 fatty acids to total fatty acids	98.662	<0.001	0.017	0.162	0.002
Ratio of omega-6 fatty acids to total fatty acids	126.224	<0.001	0.013	0.279	<0.001
Ratio of docosahexaenoic acid to total fatty acid levels	74.408	<0.001	0.028	0.048	0.002
Ratio of linoleic acid to total fatty acids	77.095	<0.001	0	0.982	0.001
Ratio of polyunsaturated fatty acids to monounsaturated fatty acids	129.963	<0.001	0.013	0.245	<0.001
Ratio of omega-6 fatty acids to omega-3 fatty acids	160.805	<0.001	-0.032	0.097	<0.001

## Sheet: Table S3
Table S3 Associations of genetically predicted fatty acid with inflammatory bowel disease and its subtypes using univariable Mendelian randomization in discovery cohort
Exposure	Outcome	Outcome-Cohort	Method	Nsnp	OR	OR_lci95	OR_uci95	Pval	FDR
Total fatty acid levels	IBD	Discovery Cohort	MR Egger	53	1.08208	0.799275	1.46496	0.611971	0.699396
Total fatty acid levels	IBD	Discovery Cohort	Weighted median	53	0.875635	0.739747	1.03648	0.122705	0.288717
Total fatty acid levels	IBD	Discovery Cohort	Inverse variance weighted	53	0.886162	0.743571	1.0561	0.176948	0.305348
Total fatty acid levels	IBD	Discovery Cohort	Simple mode	53	0.861042	0.606044	1.22333	0.407544	0.56213
Total fatty acid levels	IBD	Discovery Cohort	Weighted mode	53	0.861042	0.707273	1.04824	0.142108	0.305348
Saturated fatty acid levels	IBD	Discovery Cohort	MR Egger	49	1.10209	0.77672	1.56376	0.58864	0.692517
Saturated fatty acid levels	IBD	Discovery Cohort	Weighted median	49	0.880534	0.730092	1.06198	0.183209	0.305348
Saturated fatty acid levels	IBD	Discovery Cohort	Inverse variance weighted	49	0.873678	0.717182	1.06432	0.17993	0.305348
Saturated fatty acid levels	IBD	Discovery Cohort	Simple mode	49	0.742026	0.514602	1.06996	0.116635	0.288717
Saturated fatty acid levels	IBD	Discovery Cohort	Weighted mode	49	0.849635	0.672497	1.07343	0.178312	0.305348
Polyunsaturated fatty acid levels	IBD	Discovery Cohort	MR Egger	54	0.878291	0.600723	1.28411	0.506041	0.631051
Polyunsaturated fatty acid levels	IBD	Discovery Cohort	Weighted median	54	0.848126	0.726782	0.98973	0.0365244	0.16085
Polyunsaturated fatty acid levels	IBD	Discovery Cohort	Inverse variance weighted	54	0.895224	0.738229	1.08561	0.260565	0.386022
Polyunsaturated fatty acid levels	IBD	Discovery Cohort	Simple mode	54	1.26227	0.904351	1.76185	0.176758	0.305348
Polyunsaturated fatty acid levels	IBD	Discovery Cohort	Weighted mode	54	0.8196	0.680559	0.987049	0.0407407	0.16085
Monounsaturated fatty acid levels	IBD	Discovery Cohort	MR Egger	62	1.05499	0.780309	1.42635	0.729159	0.767536
Monounsaturated fatty acid levels	IBD	Discovery Cohort	Weighted median	62	0.882902	0.736227	1.0588	0.179077	0.305348
Monounsaturated fatty acid levels	IBD	Discovery Cohort	Inverse variance weighted	62	1.00248	0.835811	1.20239	0.978688	0.978688
Monounsaturated fatty acid levels	IBD	Discovery Cohort	Simple mode	62	0.878796	0.593849	1.30047	0.520617	0.631051
Monounsaturated fatty acid levels	IBD	Discovery Cohort	Weighted mode	62	0.906209	0.746325	1.10035	0.323934	0.462763
Omega-3 fatty acid levels	IBD	Discovery Cohort	MR Egger	47	0.763213	0.623501	0.934231	0.011961	0.0683486
Omega-3 fatty acid levels	IBD	Discovery Cohort	Weighted median	47	0.801147	0.724013	0.886499	1.76671e-05	0.000353342
Omega-3 fatty acid levels	IBD	Discovery Cohort	Inverse variance weighted	47	0.848861	0.734201	0.981428	0.0268835	0.134417
Omega-3 fatty acid levels	IBD	Discovery Cohort	Simple mode	47	0.741364	0.558322	0.984415	0.0442338	0.16085
Omega-3 fatty acid levels	IBD	Discovery Cohort	Weighted mode	47	0.809774	0.736445	0.890405	7.32444e-05	0.000976591
Omega-6 fatty acid levels	IBD	Discovery Cohort	MR Egger	53	0.919738	0.626341	1.35057	0.6713	0.72573
Omega-6 fatty acid levels	IBD	Discovery Cohort	Weighted median	53	0.890452	0.743652	1.06623	0.206838	0.318212
Omega-6 fatty acid levels	IBD	Discovery Cohort	Inverse variance weighted	53	0.929341	0.770139	1.12145	0.44465	0.592867
Omega-6 fatty acid levels	IBD	Discovery Cohort	Simple mode	53	1.46024	1.01113	2.10882	0.0486526	0.161466
Omega-6 fatty acid levels	IBD	Discovery Cohort	Weighted mode	53	0.850296	0.702519	1.02916	0.101943	0.271849
Docosahexaenoic acid levels	IBD	Discovery Cohort	MR Egger	41	0.732178	0.595031	0.900935	0.00540927	0.0379891
Docosahexaenoic acid levels	IBD	Discovery Cohort	Weighted median	41	0.775883	0.69135	0.870752	1.62128e-05	0.000353342
Docosahexaenoic acid levels	IBD	Discovery Cohort	Inverse variance weighted	41	0.813724	0.703088	0.941769	0.00569837	0.0379891
Docosahexaenoic acid levels	IBD	Discovery Cohort	Simple mode	41	0.70349	0.474011	1.04406	0.0884986	0.252853
Docosahexaenoic acid levels	IBD	Discovery Cohort	Weighted mode	41	0.781906	0.699388	0.874161	9.91383e-05	0.000991383
Linoleic acid levels	IBD	Discovery Cohort	MR Egger	42	0.89939	0.586218	1.37987	0.629923	0.699914
Linoleic acid levels	IBD	Discovery Cohort	Weighted median	42	0.886901	0.737962	1.0659	0.200686	0.318212
Linoleic acid levels	IBD	Discovery Cohort	Inverse variance weighted	42	1.0033	0.825074	1.22002	0.973674	0.978688
Linoleic acid levels	IBD	Discovery Cohort	Simple mode	42	0.888933	0.633998	1.24638	0.498595	0.631051
Linoleic acid levels	IBD	Discovery Cohort	Weighted mode	42	0.81855	0.672524	0.996284	0.0524763	0.161466
Total fatty acid levels	UC	Discovery Cohort	MR Egger	53	1.0709	0.73492	1.56047	0.722872	0.887013
Total fatty acid levels	UC	Discovery Cohort	Weighted median	53	0.943163	0.77	1.15527	0.571803	0.887013
Total fatty acid levels	UC	Discovery Cohort	Inverse variance weighted	53	0.845104	0.680137	1.05008	0.128781	0.572358
Total fatty acid levels	UC	Discovery Cohort	Simple mode	53	0.978259	0.676243	1.41516	0.907561	0.945683
Total fatty acid levels	UC	Discovery Cohort	Weighted mode	53	0.978259	0.760178	1.2589	0.865037	0.935175
Saturated fatty acid levels	UC	Discovery Cohort	MR Egger	49	1.15257	0.747643	1.7768	0.523346	0.887013
Saturated fatty acid levels	UC	Discovery Cohort	Weighted median	49	0.945846	0.745608	1.19986	0.646428	0.887013
Saturated fatty acid levels	UC	Discovery Cohort	Inverse variance weighted	49	0.833473	0.652177	1.06517	0.145519	0.582076
Saturated fatty acid levels	UC	Discovery Cohort	Simple mode	49	0.96353	0.65526	1.41683	0.851002	0.935175
Saturated fatty acid levels	UC	Discovery Cohort	Weighted mode	49	0.947011	0.722128	1.24193	0.695613	0.887013
Polyunsaturated fatty acid levels	UC	Discovery Cohort	MR Egger	54	0.913216	0.608907	1.36961	0.662471	0.887013
Polyunsaturated fatty acid levels	UC	Discovery Cohort	Weighted median	54	0.93605	0.771964	1.13501	0.501541	0.887013
Polyunsaturated fatty acid levels	UC	Discovery Cohort	Inverse variance weighted	54	0.902612	0.734994	1.10846	0.32828	0.887013
Polyunsaturated fatty acid levels	UC	Discovery Cohort	Simple mode	54	1.08175	0.764451	1.53076	0.659111	0.887013
Polyunsaturated fatty acid levels	UC	Discovery Cohort	Weighted mode	54	0.913602	0.752627	1.10901	0.36499	0.887013
Monounsaturated fatty acid levels	UC	Discovery Cohort	MR Egger	62	1.08344	0.775478	1.51371	0.640258	0.887013
Monounsaturated fatty acid levels	UC	Discovery Cohort	Weighted median	62	1.03459	0.842451	1.27056	0.745607	0.887013
Monounsaturated fatty acid levels	UC	Discovery Cohort	Inverse variance weighted	62	0.948005	0.774131	1.16093	0.605496	0.887013
Monounsaturated fatty acid levels	UC	Discovery Cohort	Simple mode	62	0.911538	0.588629	1.41159	0.679522	0.887013
Monounsaturated fatty acid levels	UC	Discovery Cohort	Weighted mode	62	0.9917	0.781051	1.25916	0.945683	0.945683
Omega-3 fatty acid levels	UC	Discovery Cohort	MR Egger	47	0.843787	0.697353	1.02097	0.0875314	0.437657
Omega-3 fatty acid levels	UC	Discovery Cohort	Weighted median	47	0.872465	0.7672	0.992174	0.0375463	0.375463
Omega-3 fatty acid levels	UC	Discovery Cohort	Inverse variance weighted	47	0.867467	0.758853	0.991626	0.0372323	0.375463
Omega-3 fatty acid levels	UC	Discovery Cohort	Simple mode	47	0.94021	0.652966	1.35382	0.741815	0.887013
Omega-3 fatty acid levels	UC	Discovery Cohort	Weighted mode	47	0.887942	0.786395	1.0026	0.0613209	0.432631
Omega-6 fatty acid levels	UC	Discovery Cohort	MR Egger	53	0.821203	0.557091	1.21053	0.324447	0.887013
Omega-6 fatty acid levels	UC	Discovery Cohort	Weighted median	53	0.959382	0.782857	1.17571	0.689385	0.887013
Omega-6 fatty acid levels	UC	Discovery Cohort	Inverse variance weighted	53	0.940068	0.777044	1.13729	0.524761	0.887013
Omega-6 fatty acid levels	UC	Discovery Cohort	Simple mode	53	1.06577	0.717094	1.58399	0.753961	0.887013
Omega-6 fatty acid levels	UC	Discovery Cohort	Weighted mode	53	0.958351	0.759357	1.20949	0.721604	0.887013
Docosahexaenoic acid levels	UC	Discovery Cohort	MR Egger	41	0.818524	0.663532	1.00972	0.0690478	0.432631
Docosahexaenoic acid levels	UC	Discovery Cohort	Weighted median	41	0.851907	0.735249	0.987075	0.0329132	0.375463
Docosahexaenoic acid levels	UC	Discovery Cohort	Inverse variance weighted	41	0.833514	0.721554	0.962847	0.0133437	0.375463
Docosahexaenoic acid levels	UC	Discovery Cohort	Simple mode	41	1.01983	0.584815	1.77842	0.945174	0.945683
Docosahexaenoic acid levels	UC	Discovery Cohort	Weighted mode	41	0.869022	0.747302	1.01057	0.0757105	0.432631
Linoleic acid levels	UC	Discovery Cohort	MR Egger	42	0.843649	0.57266	1.24287	0.394865	0.887013
Linoleic acid levels	UC	Discovery Cohort	Weighted median	42	0.951847	0.757368	1.19626	0.672137	0.887013
Linoleic acid levels	UC	Discovery Cohort	Inverse variance weighted	42	0.976444	0.817447	1.16637	0.792646	0.905881
Linoleic acid levels	UC	Discovery Cohort	Simple mode	42	1.14966	0.728117	1.81526	0.552822	0.887013
Linoleic acid levels	UC	Discovery Cohort	Weighted mode	42	0.922468	0.68415	1.2438	0.599494	0.887013
Total fatty acid levels	CD	Discovery Cohort	MR Egger	53	1.06147	0.707621	1.59225	0.774263	0.988394
Total fatty acid levels	CD	Discovery Cohort	Weighted median	53	0.935653	0.732844	1.19459	0.593629	0.988394
Total fatty acid levels	CD	Discovery Cohort	Inverse variance weighted	53	0.985587	0.782836	1.24085	0.901676	0.988394
Total fatty acid levels	CD	Discovery Cohort	Simple mode	53	0.701875	0.4118	1.19628	0.198916	0.884069
Total fatty acid levels	CD	Discovery Cohort	Weighted mode	53	0.895887	0.633585	1.26678	0.53664	0.988394
Saturated fatty acid levels	CD	Discovery Cohort	MR Egger	49	1.013	0.631901	1.62393	0.957454	0.988394
Saturated fatty acid levels	CD	Discovery Cohort	Weighted median	49	0.943923	0.71605	1.24431	0.682251	0.988394
Saturated fatty acid levels	CD	Discovery Cohort	Inverse variance weighted	49	0.97439	0.751103	1.26405	0.845098	0.988394
Saturated fatty acid levels	CD	Discovery Cohort	Simple mode	49	0.769514	0.42391	1.39688	0.393381	0.988394
Saturated fatty acid levels	CD	Discovery Cohort	Weighted mode	49	0.889037	0.603966	1.30866	0.553801	0.988394
Polyunsaturated fatty acid levels	CD	Discovery Cohort	MR Egger	54	0.819671	0.508552	1.32112	0.417931	0.988394
Polyunsaturated fatty acid levels	CD	Discovery Cohort	Weighted median	54	0.918583	0.727928	1.15917	0.474296	0.988394
Polyunsaturated fatty acid levels	CD	Discovery Cohort	Inverse variance weighted	54	0.908012	0.711976	1.15803	0.436778	0.988394
Polyunsaturated fatty acid levels	CD	Discovery Cohort	Simple mode	54	1.10844	0.699403	1.75671	0.663004	0.988394
Polyunsaturated fatty acid levels	CD	Discovery Cohort	Weighted mode	54	0.957831	0.716438	1.28056	0.772334	0.988394
Monounsaturated fatty acid levels	CD	Discovery Cohort	MR Egger	62	0.959383	0.63885	1.44074	0.842258	0.988394
Monounsaturated fatty acid levels	CD	Discovery Cohort	Weighted median	62	1.00626	0.774777	1.30691	0.962667	0.988394
Monounsaturated fatty acid levels	CD	Discovery Cohort	Inverse variance weighted	62	1.12597	0.879455	1.44158	0.346657	0.988394
Monounsaturated fatty acid levels	CD	Discovery Cohort	Simple mode	62	0.807214	0.459365	1.41847	0.459371	0.988394
Monounsaturated fatty acid levels	CD	Discovery Cohort	Weighted mode	62	0.961015	0.718204	1.28591	0.789894	0.988394
Omega-3 fatty acid levels	CD	Discovery Cohort	MR Egger	47	0.665839	0.492341	0.900476	0.011335	0.0755669
Omega-3 fatty acid levels	CD	Discovery Cohort	Weighted median	47	0.717052	0.623596	0.824513	3.03646e-06	9.40203e-05
Omega-3 fatty acid levels	CD	Discovery Cohort	Inverse variance weighted	47	0.829638	0.665152	1.0348	0.0976051	0.488026
Omega-3 fatty acid levels	CD	Discovery Cohort	Simple mode	47	0.750889	0.464535	1.21376	0.248296	0.988394
Omega-3 fatty acid levels	CD	Discovery Cohort	Weighted mode	47	0.729848	0.647947	0.8221	4.70102e-06	9.40203e-05
Omega-6 fatty acid levels	CD	Discovery Cohort	MR Egger	53	1.00956	0.612523	1.66395	0.970381	0.988394
Omega-6 fatty acid levels	CD	Discovery Cohort	Weighted median	53	0.99043	0.774037	1.26732	0.939059	0.988394
Omega-6 fatty acid levels	CD	Discovery Cohort	Inverse variance weighted	53	0.939598	0.735303	1.20065	0.618429	0.988394
Omega-6 fatty acid levels	CD	Discovery Cohort	Simple mode	53	1.0035	0.627876	1.60385	0.988394	0.988394
Omega-6 fatty acid levels	CD	Discovery Cohort	Weighted mode	53	0.983851	0.714098	1.3555	0.921062	0.988394
Docosahexaenoic acid levels	CD	Discovery Cohort	MR Egger	41	0.615735	0.461764	0.821046	0.00205515	0.0164412
Docosahexaenoic acid levels	CD	Discovery Cohort	Weighted median	41	0.706246	0.602975	0.827203	1.61778e-05	0.000215704
Docosahexaenoic acid levels	CD	Discovery Cohort	Inverse variance weighted	41	0.790261	0.639358	0.976782	0.0294585	0.168334
Docosahexaenoic acid levels	CD	Discovery Cohort	Simple mode	41	0.945957	0.555396	1.61116	0.839006	0.988394
Docosahexaenoic acid levels	CD	Discovery Cohort	Weighted mode	41	0.693614	0.596201	0.806943	2.71746e-05	0.000271746
Linoleic acid levels	CD	Discovery Cohort	MR Egger	42	0.973031	0.537438	1.76167	0.928521	0.988394
Linoleic acid levels	CD	Discovery Cohort	Weighted median	42	1.0217	0.781603	1.33554	0.875204	0.988394
Linoleic acid levels	CD	Discovery Cohort	Inverse variance weighted	42	1.0835	0.826387	1.42062	0.561729	0.988394
Linoleic acid levels	CD	Discovery Cohort	Simple mode	42	1.18465	0.756328	1.85554	0.463436	0.988394
Linoleic acid levels	CD	Discovery Cohort	Weighted mode	42	0.974444	0.70153	1.35353	0.87804	0.988394
Ratio of saturated fatty acids to total fatty acids	IBD	Discovery Cohort	MR Egger	26	1.01577	0.469496	2.19766	0.968626	0.973472
Ratio of saturated fatty acids to total fatty acids	IBD	Discovery Cohort	Weighted median	26	0.895546	0.661249	1.21286	0.475894	0.611863
Ratio of saturated fatty acids to total fatty acids	IBD	Discovery Cohort	Inverse variance weighted	26	1.03316	0.778767	1.37064	0.821061	0.879708
Ratio of saturated fatty acids to total fatty acids	IBD	Discovery Cohort	Simple mode	26	0.879782	0.516419	1.49881	0.641578	0.721775
Ratio of saturated fatty acids to total fatty acids	IBD	Discovery Cohort	Weighted mode	26	0.899324	0.59402	1.36154	0.620421	0.721775
Ratio of polyunsaturated fatty acids to total fatty acids	IBD	Discovery Cohort	MR Egger	43	0.5834	0.410578	0.828967	0.00449739	0.0144559
Ratio of polyunsaturated fatty acids to total fatty acids	IBD	Discovery Cohort	Weighted median	43	0.749577	0.583726	0.96255	0.023874	0.04671
Ratio of polyunsaturated fatty acids to total fatty acids	IBD	Discovery Cohort	Inverse variance weighted	43	0.894042	0.71789	1.11342	0.317111	0.43955
Ratio of polyunsaturated fatty acids to total fatty acids	IBD	Discovery Cohort	Simple mode	43	0.893981	0.500884	1.59558	0.706469	0.775393
Ratio of polyunsaturated fatty acids to total fatty acids	IBD	Discovery Cohort	Weighted mode	43	0.632044	0.502038	0.795717	0.000335911	0.00167955
Ratio of monounsaturated fatty acids to total fatty acids	IBD	Discovery Cohort	MR Egger	57	1.33588	1.04696	1.70453	0.023554	0.04671
Ratio of monounsaturated fatty acids to total fatty acids	IBD	Discovery Cohort	Weighted median	57	1.25819	1.06608	1.48493	0.00658998	0.0174441
Ratio of monounsaturated fatty acids to total fatty acids	IBD	Discovery Cohort	Inverse variance weighted	57	1.13098	0.961233	1.33071	0.137947	0.214055
Ratio of monounsaturated fatty acids to total fatty acids	IBD	Discovery Cohort	Simple mode	57	0.871566	0.561718	1.35233	0.542143	0.659363
Ratio of monounsaturated fatty acids to total fatty acids	IBD	Discovery Cohort	Weighted mode	57	1.28549	1.10213	1.49935	0.0022746	0.00930518
Ratio of omega-3 fatty acids to total fatty acids	IBD	Discovery Cohort	MR Egger	33	0.793985	0.6717	0.938533	0.011039	0.0275974
Ratio of omega-3 fatty acids to total fatty acids	IBD	Discovery Cohort	Weighted median	33	0.826179	0.757743	0.900797	1.50345e-05	0.000169138
Ratio of omega-3 fatty acids to total fatty acids	IBD	Discovery Cohort	Inverse variance weighted	33	0.831809	0.730829	0.946742	0.00529011	0.0158703
Ratio of omega-3 fatty acids to total fatty acids	IBD	Discovery Cohort	Simple mode	33	0.602638	0.438361	0.82848	0.00382695	0.0141763
Ratio of omega-3 fatty acids to total fatty acids	IBD	Discovery Cohort	Weighted mode	33	0.822564	0.753994	0.89737	0.000113007	0.00101706
Ratio of omega-6 fatty acids to total fatty acids	IBD	Discovery Cohort	MR Egger	48	0.763281	0.552591	1.0543	0.108009	0.173586
Ratio of omega-6 fatty acids to total fatty acids	IBD	Discovery Cohort	Weighted median	48	0.89444	0.717133	1.11558	0.322337	0.43955
Ratio of omega-6 fatty acids to total fatty acids	IBD	Discovery Cohort	Inverse variance weighted	48	0.935338	0.770499	1.13544	0.499153	0.623941
Ratio of omega-6 fatty acids to total fatty acids	IBD	Discovery Cohort	Simple mode	48	0.991349	0.59568	1.64984	0.973472	0.973472
Ratio of omega-6 fatty acids to total fatty acids	IBD	Discovery Cohort	Weighted mode	48	0.879818	0.642049	1.20564	0.429704	0.568726
Ratio of docosahexaenoic acid to total fatty acid levels	IBD	Discovery Cohort	MR Egger	28	0.68753	0.544492	0.868143	0.00409539	0.0141763
Ratio of docosahexaenoic acid to total fatty acid levels	IBD	Discovery Cohort	Weighted median	28	0.764239	0.679573	0.859452	7.17889e-06	0.000169138
Ratio of docosahexaenoic acid to total fatty acid levels	IBD	Discovery Cohort	Inverse variance weighted	28	0.811755	0.681067	0.967521	0.0198763	0.0454485
Ratio of docosahexaenoic acid to total fatty acid levels	IBD	Discovery Cohort	Simple mode	28	0.608572	0.371596	0.996673	0.0587852	0.102065
Ratio of docosahexaenoic acid to total fatty acid levels	IBD	Discovery Cohort	Weighted mode	28	0.749682	0.658653	0.853291	0.000168802	0.00112471
Ratio of linoleic acid to total fatty acids	IBD	Discovery Cohort	MR Egger	37	1.07888	0.790305	1.47282	0.635567	0.721775
Ratio of linoleic acid to total fatty acids	IBD	Discovery Cohort	Weighted median	37	1.44831	1.19356	1.75743	0.000174955	0.00112471
Ratio of linoleic acid to total fatty acids	IBD	Discovery Cohort	Inverse variance weighted	37	1.21065	0.992779	1.47633	0.0589712	0.102065
Ratio of linoleic acid to total fatty acids	IBD	Discovery Cohort	Simple mode	37	1.43486	0.763587	2.69624	0.269332	0.390966
Ratio of linoleic acid to total fatty acids	IBD	Discovery Cohort	Weighted mode	37	1.48643	1.22427	1.80473	0.000298002	0.00167626
Ratio of polyunsaturated fatty acids to monounsaturated fatty acids	IBD	Discovery Cohort	MR Egger	51	0.68082	0.523487	0.885438	0.00608436	0.0171123
Ratio of polyunsaturated fatty acids to monounsaturated fatty acids	IBD	Discovery Cohort	Weighted median	51	0.788202	0.644782	0.963524	0.0201993	0.0454485
Ratio of polyunsaturated fatty acids to monounsaturated fatty acids	IBD	Discovery Cohort	Inverse variance weighted	51	0.902979	0.756563	1.07773	0.258196	0.387294
Ratio of polyunsaturated fatty acids to monounsaturated fatty acids	IBD	Discovery Cohort	Simple mode	51	1.04176	0.651141	1.66672	0.86519	0.905432
Ratio of polyunsaturated fatty acids to monounsaturated fatty acids	IBD	Discovery Cohort	Weighted mode	51	0.723443	0.611321	0.856129	0.000435065	0.00195779
Ratio of omega-6 fatty acids to omega-3 fatty acids	IBD	Discovery Cohort	MR Egger	29	1.30124	1.03505	1.6359	0.0324478	0.0608396
Ratio of omega-6 fatty acids to omega-3 fatty acids	IBD	Discovery Cohort	Weighted median	29	1.22221	1.11656	1.33785	1.35937e-05	0.000169138
Ratio of omega-6 fatty acids to omega-3 fatty acids	IBD	Discovery Cohort	Inverse variance weighted	29	1.17121	0.987438	1.38918	0.0695497	0.115916
Ratio of omega-6 fatty acids to omega-3 fatty acids	IBD	Discovery Cohort	Simple mode	29	1.44125	1.0739	1.93425	0.0215192	0.0461126
Ratio of omega-6 fatty acids to omega-3 fatty acids	IBD	Discovery Cohort	Weighted mode	29	1.23757	1.14539	1.33717	9.37166e-06	0.000169138
Ratio of saturated fatty acids to total fatty acids	UC	Discovery Cohort	MR Egger	26	1.1128	0.513999	2.40919	0.788554	0.927394
Ratio of saturated fatty acids to total fatty acids	UC	Discovery Cohort	Weighted median	26	1.08232	0.731402	1.6016	0.692378	0.916383
Ratio of saturated fatty acids to total fatty acids	UC	Discovery Cohort	Inverse variance weighted	26	1.18575	0.896724	1.56793	0.231987	0.386644
Ratio of saturated fatty acids to total fatty acids	UC	Discovery Cohort	Simple mode	26	0.967501	0.459606	2.03665	0.931367	0.941775
Ratio of saturated fatty acids to total fatty acids	UC	Discovery Cohort	Weighted mode	26	1.02451	0.538387	1.94958	0.941775	0.941775
Ratio of polyunsaturated fatty acids to total fatty acids	UC	Discovery Cohort	MR Egger	43	0.642723	0.435151	0.949309	0.0319033	0.109827
Ratio of polyunsaturated fatty acids to total fatty acids	UC	Discovery Cohort	Weighted median	43	0.768358	0.596066	0.99045	0.0419443	0.117968
Ratio of polyunsaturated fatty acids to total fatty acids	UC	Discovery Cohort	Inverse variance weighted	43	0.949441	0.74948	1.20275	0.667211	0.909833
Ratio of polyunsaturated fatty acids to total fatty acids	UC	Discovery Cohort	Simple mode	43	0.925961	0.548701	1.56261	0.774668	0.927394
Ratio of polyunsaturated fatty acids to total fatty acids	UC	Discovery Cohort	Weighted mode	43	0.707112	0.536035	0.932788	0.0184305	0.109827
Ratio of monounsaturated fatty acids to total fatty acids	UC	Discovery Cohort	MR Egger	57	1.25014	0.935251	1.67104	0.137309	0.268649
Ratio of monounsaturated fatty acids to total fatty acids	UC	Discovery Cohort	Weighted median	57	1.25038	1.0412	1.50159	0.016748	0.109827
Ratio of monounsaturated fatty acids to total fatty acids	UC	Discovery Cohort	Inverse variance weighted	57	1.04496	0.86187	1.26694	0.654539	0.909833
Ratio of monounsaturated fatty acids to total fatty acids	UC	Discovery Cohort	Simple mode	57	1.08177	0.706892	1.65545	0.718665	0.923998
Ratio of monounsaturated fatty acids to total fatty acids	UC	Discovery Cohort	Weighted mode	57	1.224	1.02875	1.4563	0.0264585	0.109827
Ratio of omega-3 fatty acids to total fatty acids	UC	Discovery Cohort	MR Egger	33	0.855004	0.731034	0.999996	0.0590319	0.139812
Ratio of omega-3 fatty acids to total fatty acids	UC	Discovery Cohort	Weighted median	33	0.886124	0.79329	0.989821	0.0322581	0.109827
Ratio of omega-3 fatty acids to total fatty acids	UC	Discovery Cohort	Inverse variance weighted	33	0.864901	0.767277	0.974945	0.0175365	0.109827
Ratio of omega-3 fatty acids to total fatty acids	UC	Discovery Cohort	Simple mode	33	0.942948	0.615425	1.44478	0.789021	0.927394
Ratio of omega-3 fatty acids to total fatty acids	UC	Discovery Cohort	Weighted mode	33	0.880307	0.790175	0.980721	0.0272907	0.109827
Ratio of omega-6 fatty acids to total fatty acids	UC	Discovery Cohort	MR Egger	48	0.795777	0.579786	1.09223	0.164113	0.307712
Ratio of omega-6 fatty acids to total fatty acids	UC	Discovery Cohort	Weighted median	48	0.881361	0.683619	1.1363	0.329934	0.511966
Ratio of omega-6 fatty acids to total fatty acids	UC	Discovery Cohort	Inverse variance weighted	48	0.908662	0.75358	1.09566	0.315775	0.507496
Ratio of omega-6 fatty acids to total fatty acids	UC	Discovery Cohort	Simple mode	48	0.947424	0.58083	1.5454	0.829652	0.927394
Ratio of omega-6 fatty acids to total fatty acids	UC	Discovery Cohort	Weighted mode	48	0.81306	0.598351	1.10481	0.192284	0.346112
Ratio of docosahexaenoic acid to total fatty acid levels	UC	Discovery Cohort	MR Egger	28	0.779668	0.629842	0.965134	0.0306518	0.109827
Ratio of docosahexaenoic acid to total fatty acid levels	UC	Discovery Cohort	Weighted median	28	0.843038	0.71985	0.987308	0.0341339	0.109827
Ratio of docosahexaenoic acid to total fatty acid levels	UC	Discovery Cohort	Inverse variance weighted	28	0.854754	0.733085	0.996616	0.0451481	0.11951
Ratio of docosahexaenoic acid to total fatty acid levels	UC	Discovery Cohort	Simple mode	28	0.953755	0.554138	1.64155	0.865568	0.927394
Ratio of docosahexaenoic acid to total fatty acid levels	UC	Discovery Cohort	Weighted mode	28	0.833028	0.71126	0.975642	0.0316896	0.109827
Ratio of linoleic acid to total fatty acids	UC	Discovery Cohort	MR Egger	37	0.978528	0.693286	1.38113	0.902455	0.941775
Ratio of linoleic acid to total fatty acids	UC	Discovery Cohort	Weighted median	37	1.26187	1.01178	1.57379	0.0390245	0.117074
Ratio of linoleic acid to total fatty acids	UC	Discovery Cohort	Inverse variance weighted	37	1.15568	0.925965	1.44238	0.200655	0.347288
Ratio of linoleic acid to total fatty acids	UC	Discovery Cohort	Simple mode	37	1.28425	0.606209	2.72067	0.517794	0.751637
Ratio of linoleic acid to total fatty acids	UC	Discovery Cohort	Weighted mode	37	1.23433	0.952628	1.59934	0.119943	0.245338
Ratio of polyunsaturated fatty acids to monounsaturated fatty acids	UC	Discovery Cohort	MR Egger	51	0.717605	0.513777	1.0023	0.0573345	0.139812
Ratio of polyunsaturated fatty acids to monounsaturated fatty acids	UC	Discovery Cohort	Weighted median	51	0.798512	0.651519	0.978668	0.0301786	0.109827
Ratio of polyunsaturated fatty acids to monounsaturated fatty acids	UC	Discovery Cohort	Inverse variance weighted	51	0.973427	0.780696	1.21374	0.810908	0.927394
Ratio of polyunsaturated fatty acids to monounsaturated fatty acids	UC	Discovery Cohort	Simple mode	51	1.18238	0.780439	1.79134	0.433016	0.649525
Ratio of polyunsaturated fatty acids to monounsaturated fatty acids	UC	Discovery Cohort	Weighted mode	51	0.790346	0.65411	0.954958	0.0183904	0.109827
Ratio of omega-6 fatty acids to omega-3 fatty acids	UC	Discovery Cohort	MR Egger	29	1.18622	0.982132	1.43273	0.0875401	0.196965
Ratio of omega-6 fatty acids to omega-3 fatty acids	UC	Discovery Cohort	Weighted median	29	1.13495	1.01062	1.27457	0.0324761	0.109827
Ratio of omega-6 fatty acids to omega-3 fatty acids	UC	Discovery Cohort	Inverse variance weighted	29	1.12359	0.978775	1.28984	0.0978707	0.209723
Ratio of omega-6 fatty acids to omega-3 fatty acids	UC	Discovery Cohort	Simple mode	29	1.03336	0.722197	1.47859	0.858812	0.927394
Ratio of omega-6 fatty acids to omega-3 fatty acids	UC	Discovery Cohort	Weighted mode	29	1.134	1.01519	1.26673	0.0341685	0.109827
Ratio of saturated fatty acids to total fatty acids	CD	Discovery Cohort	MR Egger	26	0.814097	0.265454	2.49668	0.722197	0.833304
Ratio of saturated fatty acids to total fatty acids	CD	Discovery Cohort	Weighted median	26	0.974425	0.619147	1.53357	0.910847	0.950672
Ratio of saturated fatty acids to total fatty acids	CD	Discovery Cohort	Inverse variance weighted	26	0.855227	0.561556	1.30247	0.466198	0.582747
Ratio of saturated fatty acids to total fatty acids	CD	Discovery Cohort	Simple mode	26	1.04447	0.401951	2.71408	0.929546	0.950672
Ratio of saturated fatty acids to total fatty acids	CD	Discovery Cohort	Weighted mode	26	0.927822	0.443021	1.94314	0.844156	0.904452
Ratio of polyunsaturated fatty acids to total fatty acids	CD	Discovery Cohort	MR Egger	43	0.561779	0.350525	0.900354	0.0212129	0.0596613
Ratio of polyunsaturated fatty acids to total fatty acids	CD	Discovery Cohort	Weighted median	43	0.698776	0.484971	1.00684	0.0544283	0.102053
Ratio of polyunsaturated fatty acids to total fatty acids	CD	Discovery Cohort	Inverse variance weighted	43	0.798062	0.60398	1.05451	0.112591	0.187651
Ratio of polyunsaturated fatty acids to total fatty acids	CD	Discovery Cohort	Simple mode	43	1.46839	0.674197	3.19814	0.338917	0.46216
Ratio of polyunsaturated fatty acids to total fatty acids	CD	Discovery Cohort	Weighted mode	43	0.513035	0.363817	0.723453	0.00045241	0.00185077
Ratio of monounsaturated fatty acids to total fatty acids	CD	Discovery Cohort	MR Egger	57	1.38859	0.99582	1.93627	0.0581009	0.104582
Ratio of monounsaturated fatty acids to total fatty acids	CD	Discovery Cohort	Weighted median	57	1.31483	1.02298	1.68996	0.0325663	0.0701143
Ratio of monounsaturated fatty acids to total fatty acids	CD	Discovery Cohort	Inverse variance weighted	57	1.29809	1.04563	1.6115	0.01806	0.0541801
Ratio of monounsaturated fatty acids to total fatty acids	CD	Discovery Cohort	Simple mode	57	0.991961	0.545919	1.80244	0.978961	0.978961
Ratio of monounsaturated fatty acids to total fatty acids	CD	Discovery Cohort	Weighted mode	57	1.48978	1.21645	1.82452	0.000300997	0.00135449
Ratio of omega-3 fatty acids to total fatty acids	CD	Discovery Cohort	MR Egger	33	0.707662	0.558266	0.897036	0.0075508	0.0261374
Ratio of omega-3 fatty acids to total fatty acids	CD	Discovery Cohort	Weighted median	33	0.746603	0.663373	0.840275	1.26102e-06	2.23955e-05
Ratio of omega-3 fatty acids to total fatty acids	CD	Discovery Cohort	Inverse variance weighted	33	0.789329	0.654515	0.951912	0.0132955	0.0427356
Ratio of omega-3 fatty acids to total fatty acids	CD	Discovery Cohort	Simple mode	33	0.915121	0.606006	1.38191	0.675997	0.800523
Ratio of omega-3 fatty acids to total fatty acids	CD	Discovery Cohort	Weighted mode	33	0.750128	0.672393	0.836849	1.28083e-05	0.000115274
Ratio of omega-6 fatty acids to total fatty acids	CD	Discovery Cohort	MR Egger	48	0.762666	0.484659	1.20014	0.247516	0.348085
Ratio of omega-6 fatty acids to total fatty acids	CD	Discovery Cohort	Weighted median	48	0.963961	0.715724	1.29829	0.80908	0.904452
Ratio of omega-6 fatty acids to total fatty acids	CD	Discovery Cohort	Inverse variance weighted	48	0.93529	0.714472	1.22435	0.626345	0.761771
Ratio of omega-6 fatty acids to total fatty acids	CD	Discovery Cohort	Simple mode	48	0.610087	0.3247	1.1463	0.131325	0.209867
Ratio of omega-6 fatty acids to total fatty acids	CD	Discovery Cohort	Weighted mode	48	0.673056	0.474468	0.954764	0.0313153	0.0701143
Ratio of docosahexaenoic acid to total fatty acid levels	CD	Discovery Cohort	MR Egger	28	0.584919	0.420015	0.814565	0.0038439	0.0144146
Ratio of docosahexaenoic acid to total fatty acid levels	CD	Discovery Cohort	Weighted median	28	0.661065	0.562388	0.777055	5.2134e-07	2.23955e-05
Ratio of docosahexaenoic acid to total fatty acid levels	CD	Discovery Cohort	Inverse variance weighted	28	0.747454	0.581706	0.960429	0.0228671	0.0605304
Ratio of docosahexaenoic acid to total fatty acid levels	CD	Discovery Cohort	Simple mode	28	0.800765	0.469827	1.36481	0.421227	0.541577
Ratio of docosahexaenoic acid to total fatty acid levels	CD	Discovery Cohort	Weighted mode	28	0.679361	0.573067	0.805372	0.000132234	0.000743817
Ratio of linoleic acid to total fatty acids	CD	Discovery Cohort	MR Egger	37	1.27916	0.848629	1.92812	0.247527	0.348085
Ratio of linoleic acid to total fatty acids	CD	Discovery Cohort	Weighted median	37	1.84518	1.42935	2.38199	2.57855e-06	2.90087e-05
Ratio of linoleic acid to total fatty acids	CD	Discovery Cohort	Inverse variance weighted	37	1.27451	0.984123	1.65058	0.0659623	0.114166
Ratio of linoleic acid to total fatty acids	CD	Discovery Cohort	Simple mode	37	1.65851	0.549245	5.00807	0.375535	0.497031
Ratio of linoleic acid to total fatty acids	CD	Discovery Cohort	Weighted mode	37	1.86808	1.42316	2.45209	6.79345e-05	0.000436722
Ratio of polyunsaturated fatty acids to monounsaturated fatty acids	CD	Discovery Cohort	MR Egger	51	0.677813	0.479173	0.958798	0.03272	0.0701143
Ratio of polyunsaturated fatty acids to monounsaturated fatty acids	CD	Discovery Cohort	Weighted median	51	0.741603	0.560359	0.981468	0.0365432	0.0747475
Ratio of polyunsaturated fatty acids to monounsaturated fatty acids	CD	Discovery Cohort	Inverse variance weighted	51	0.79631	0.638622	0.992933	0.0430744	0.084276
Ratio of polyunsaturated fatty acids to monounsaturated fatty acids	CD	Discovery Cohort	Simple mode	51	1.08686	0.51351	2.30039	0.828516	0.904452
Ratio of polyunsaturated fatty acids to monounsaturated fatty acids	CD	Discovery Cohort	Weighted mode	51	0.627336	0.499903	0.787253	0.000193249	0.000966245
Ratio of omega-6 fatty acids to omega-3 fatty acids	CD	Discovery Cohort	MR Egger	29	1.50791	1.06271	2.13963	0.0293641	0.0701143
Ratio of omega-6 fatty acids to omega-3 fatty acids	CD	Discovery Cohort	Weighted median	29	1.35397	1.19675	1.53184	1.49303e-06	2.23955e-05
Ratio of omega-6 fatty acids to omega-3 fatty acids	CD	Discovery Cohort	Inverse variance weighted	29	1.22496	0.938626	1.59864	0.135248	0.209867
Ratio of omega-6 fatty acids to omega-3 fatty acids	CD	Discovery Cohort	Simple mode	29	1.33364	0.877697	2.02645	0.188197	0.282296
Ratio of omega-6 fatty acids to omega-3 fatty acids	CD	Discovery Cohort	Weighted mode	29	1.33364	1.18303	1.50343	6.14124e-05	0.000436722

## Sheet: Table S4
Table S4 Associations of genetically predicted fatty acid with inflammatory bowel disease and its subtypes using MR-PRESSO and MR-RAPS methods
Exposure	Outcome	Method	OR	OR_lci95	OR_uci95	Pval
Total fatty acid levels	IBD	MR-PRESSO-RAW	0.886162	0.743571	1.0561	0.182796
Total fatty acid levels	IBD	MR-PRESSO-Outlier-corrected	0.877878	0.757398	1.01752	0.0901735
Total fatty acid levels	IBD	MR-RAPS	0.862174	0.784025	0.948112	0.00221988
Saturated fatty acid levels	IBD	MR-PRESSO-RAW	0.873678	0.717182	1.06432	0.186242
Saturated fatty acid levels	IBD	MR-PRESSO-Outlier-corrected	0.839177	0.719155	0.97923	0.0312685
Saturated fatty acid levels	IBD	MR-RAPS	0.853918	0.768805	0.948454	0.00319939
Polyunsaturated fatty acid levels	IBD	MR-PRESSO-RAW	0.895224	0.738229	1.08561	0.265634
Polyunsaturated fatty acid levels	IBD	MR-PRESSO-Outlier-corrected	0.86991	0.759018	0.997002	0.0509465
Polyunsaturated fatty acid levels	IBD	MR-RAPS	0.906449	0.823652	0.99757	0.044455
Monounsaturated fatty acid levels	IBD	MR-PRESSO-RAW	1.00248	0.835811	1.20239	0.978775
Monounsaturated fatty acid levels	IBD	MR-PRESSO-Outlier-corrected	0.909273	0.789201	1.04761	0.193545
Monounsaturated fatty acid levels	IBD	MR-RAPS	0.973685	0.891152	1.06386	0.555112
Omega-3 fatty acid levels	IBD	MR-PRESSO-RAW	0.848861	0.734201	0.981428	0.0318836
Omega-3 fatty acid levels	IBD	MR-PRESSO-Outlier-corrected	0.831292	0.750417	0.920882	0.000998132
Omega-3 fatty acid levels	IBD	MR-RAPS	0.840086	0.779053	0.905901	5.95218e-06
Omega-6 fatty acid levels	IBD	MR-PRESSO-RAW	0.929341	0.770139	1.12145	0.448105
Omega-6 fatty acid levels	IBD	MR-PRESSO-Outlier-corrected	0.939322	0.807672	1.09243	0.420435
Omega-6 fatty acid levels	IBD	MR-RAPS	0.938	0.843082	1.0436	0.239637
Docosahexaenoic acid levels	IBD	MR-PRESSO-RAW	0.813724	0.703088	0.941769	0.0085768
Docosahexaenoic acid levels	IBD	MR-PRESSO-Outlier-corrected	0.771934	0.689997	0.863601	6.11968e-05
Docosahexaenoic acid levels	IBD	MR-RAPS	0.811789	0.740706	0.889695	8.20226e-06
Linoleic acid levels	IBD	MR-PRESSO-RAW	1.0033	0.825074	1.22002	0.973834
Linoleic acid levels	IBD	MR-PRESSO-Outlier-corrected	0.908032	0.77801	1.05978	0.228847
Linoleic acid levels	IBD	MR-RAPS	1.02536	0.917523	1.14588	0.658638
Ratio of saturated fatty acids to total fatty acids	IBD	MR-PRESSO-RAW	1.03316	0.778767	1.37064	0.8229
Ratio of saturated fatty acids to total fatty acids	IBD	MR-PRESSO-Outlier-corrected	1.00741	0.812934	1.24841	0.946806
Ratio of saturated fatty acids to total fatty acids	IBD	MR-RAPS	1.03419	0.851268	1.25643	0.734939
Ratio of polyunsaturated fatty acids to total fatty acids	IBD	MR-PRESSO-RAW	0.894042	0.71789	1.11342	0.322841
Ratio of polyunsaturated fatty acids to total fatty acids	IBD	MR-PRESSO-Outlier-corrected	1.07261	0.875293	1.31442	0.503239
Ratio of polyunsaturated fatty acids to total fatty acids	IBD	MR-RAPS	0.911101	0.811459	1.02298	0.11513
Ratio of monounsaturated fatty acids to total fatty acids	IBD	MR-PRESSO-RAW	1.13098	0.961233	1.33071	0.143554
Ratio of monounsaturated fatty acids to total fatty acids	IBD	MR-PRESSO-Outlier-corrected	1.00627	0.864019	1.17195	0.936225
Ratio of monounsaturated fatty acids to total fatty acids	IBD	MR-RAPS	1.11458	1.02427	1.21285	0.0118578
Ratio of omega-3 fatty acids to total fatty acids	IBD	MR-PRESSO-RAW	0.831809	0.730829	0.946742	0.00883371
Ratio of omega-3 fatty acids to total fatty acids	IBD	MR-PRESSO-Outlier-corrected	0.804955	0.730006	0.8876	0.000153086
Ratio of omega-3 fatty acids to total fatty acids	IBD	MR-RAPS	0.830548	0.76975	0.896147	1.69208e-06
Ratio of omega-6 fatty acids to total fatty acids	IBD	MR-PRESSO-RAW	0.935338	0.770499	1.13544	0.502465
Ratio of omega-6 fatty acids to total fatty acids	IBD	MR-PRESSO-Outlier-corrected	1.02882	0.860583	1.22996	0.756579
Ratio of omega-6 fatty acids to total fatty acids	IBD	MR-RAPS	0.952207	0.853158	1.06275	0.382171
Ratio of docosahexaenoic acid to total fatty acid levels	IBD	MR-PRESSO-RAW	0.811755	0.681067	0.967521	0.0276084
Ratio of docosahexaenoic acid to total fatty acid levels	IBD	MR-PRESSO-Outlier-corrected	0.839702	0.647729	1.08857	0.199553
Ratio of docosahexaenoic acid to total fatty acid levels	IBD	MR-RAPS	0.80956	0.730265	0.897465	5.89585e-05
Ratio of linoleic acid to total fatty acids	IBD	MR-PRESSO-RAW	1.21065	0.992779	1.47633	0.0670501
Ratio of linoleic acid to total fatty acids	IBD	MR-PRESSO-Outlier-corrected	1.15201	0.904248	1.46766	0.260303
Ratio of linoleic acid to total fatty acids	IBD	MR-RAPS	1.21071	1.06745	1.3732	0.00292132
Ratio of polyunsaturated fatty acids to monounsaturated fatty acids	IBD	MR-PRESSO-RAW	0.902979	0.756563	1.07773	0.26359
Ratio of polyunsaturated fatty acids to monounsaturated fatty acids	IBD	MR-PRESSO-Outlier-corrected	1.05272	0.882472	1.25581	0.570832
Ratio of polyunsaturated fatty acids to monounsaturated fatty acids	IBD	MR-RAPS	0.915957	0.834306	1.0056	0.0653601
Ratio of omega-6 fatty acids to omega-3 fatty acids	IBD	MR-PRESSO-RAW	1.17121	0.987438	1.38918	0.080277
Ratio of omega-6 fatty acids to omega-3 fatty acids	IBD	MR-PRESSO-Outlier-corrected	1.21598	1.08244	1.36599	0.00294292
Ratio of omega-6 fatty acids to omega-3 fatty acids	IBD	MR-RAPS	1.1686	1.08183	1.26233	7.54833e-05
Total fatty acid levels	UC	MR-PRESSO-RAW	0.845104	0.680137	1.05008	0.134838
Total fatty acid levels	UC	MR-PRESSO-Outlier-corrected	0.829799	0.702756	0.979809	0.032412
Total fatty acid levels	UC	MR-RAPS	0.830731	0.736831	0.936597	0.00244277
Saturated fatty acid levels	UC	MR-PRESSO-RAW	0.833473	0.652177	1.06517	0.152028
Saturated fatty acid levels	UC	MR-PRESSO-Outlier-corrected	0.821272	0.688073	0.980256	0.0344605
Saturated fatty acid levels	UC	MR-RAPS	0.826011	0.723475	0.943081	0.00470439
Polyunsaturated fatty acid levels	UC	MR-PRESSO-RAW	0.902612	0.734994	1.10846	0.332722
Polyunsaturated fatty acid levels	UC	MR-PRESSO-Outlier-corrected	0.921055	0.763184	1.11158	0.395239
Polyunsaturated fatty acid levels	UC	MR-RAPS	0.914324	0.809935	1.03217	0.147584
Monounsaturated fatty acid levels	UC	MR-PRESSO-RAW	0.948005	0.774131	1.16093	0.607364
Monounsaturated fatty acid levels	UC	MR-PRESSO-Outlier-corrected	0.941776	0.803084	1.10442	0.463409
Monounsaturated fatty acid levels	UC	MR-RAPS	0.934552	0.835363	1.04552	0.237043
Omega-3 fatty acid levels	UC	MR-PRESSO-RAW	0.867467	0.758853	0.991626	0.0428178
Omega-3 fatty acid levels	UC	MR-PRESSO-Outlier-corrected	0.839045	0.738555	0.953208	0.00982868
Omega-3 fatty acid levels	UC	MR-RAPS	0.862601	0.784119	0.948938	0.00239016
Omega-6 fatty acid levels	UC	MR-PRESSO-RAW	0.940068	0.777044	1.13729	0.52755
Omega-6 fatty acid levels	UC	MR-PRESSO-Outlier-corrected	0.959233	0.801306	1.14829	0.65213
Omega-6 fatty acid levels	UC	MR-RAPS	0.949917	0.829901	1.08729	0.455911
Docosahexaenoic acid levels	UC	MR-PRESSO-RAW	0.833514	0.721554	0.962847	0.0176824
Docosahexaenoic acid levels	UC	MR-PRESSO-Outlier-corrected	0.811953	0.710747	0.92757	0.00391836
Docosahexaenoic acid levels	UC	MR-RAPS	0.832427	0.741461	0.934552	0.00189362
Linoleic acid levels	UC	MR-PRESSO-RAW	0.976444	0.817447	1.16637	0.793963
Linoleic acid levels	UC	MR-PRESSO-Outlier-corrected	NA	NA	NA	NA
Linoleic acid levels	UC	MR-RAPS	1.00284	0.871127	1.15447	0.968501
Ratio of saturated fatty acids to total fatty acids	UC	MR-PRESSO-RAW	1.18575	0.896724	1.56793	0.243202
Ratio of saturated fatty acids to total fatty acids	UC	MR-PRESSO-Outlier-corrected	NA	NA	NA	NA
Ratio of saturated fatty acids to total fatty acids	UC	MR-RAPS	1.1895	0.927641	1.52529	0.171334
Ratio of polyunsaturated fatty acids to total fatty acids	UC	MR-PRESSO-RAW	0.949441	0.74948	1.20275	0.669409
Ratio of polyunsaturated fatty acids to total fatty acids	UC	MR-PRESSO-Outlier-corrected	0.905377	0.755012	1.08569	0.28981
Ratio of polyunsaturated fatty acids to total fatty acids	UC	MR-RAPS	0.96614	0.834281	1.11884	0.645446
Ratio of monounsaturated fatty acids to total fatty acids	UC	MR-PRESSO-RAW	1.04496	0.86187	1.26694	0.656266
Ratio of monounsaturated fatty acids to total fatty acids	UC	MR-PRESSO-Outlier-corrected	1.09813	0.95747	1.25945	0.186331
Ratio of monounsaturated fatty acids to total fatty acids	UC	MR-RAPS	1.0385	0.933368	1.15548	0.48783
Ratio of omega-3 fatty acids to total fatty acids	UC	MR-PRESSO-RAW	0.864901	0.767277	0.974945	0.0236961
Ratio of omega-3 fatty acids to total fatty acids	UC	MR-PRESSO-Outlier-corrected	NA	NA	NA	NA
Ratio of omega-3 fatty acids to total fatty acids	UC	MR-RAPS	0.864367	0.785186	0.951533	0.00294409
Ratio of omega-6 fatty acids to total fatty acids	UC	MR-PRESSO-RAW	0.908662	0.75358	1.09566	0.320912
Ratio of omega-6 fatty acids to total fatty acids	UC	MR-PRESSO-Outlier-corrected	NA	NA	NA	NA
Ratio of omega-6 fatty acids to total fatty acids	UC	MR-RAPS	0.933089	0.811898	1.07237	0.329231
Ratio of docosahexaenoic acid to total fatty acid levels	UC	MR-PRESSO-RAW	0.854754	0.733085	0.996616	0.0552796
Ratio of docosahexaenoic acid to total fatty acid levels	UC	MR-PRESSO-Outlier-corrected	NA	NA	NA	NA
Ratio of docosahexaenoic acid to total fatty acid levels	UC	MR-RAPS	0.853928	0.74948	0.972933	0.0176815
Ratio of linoleic acid to total fatty acids	UC	MR-PRESSO-RAW	1.15568	0.925965	1.44238	0.208841
Ratio of linoleic acid to total fatty acids	UC	MR-PRESSO-Outlier-corrected	1.28102	1.0375	1.5817	0.0273902
Ratio of linoleic acid to total fatty acids	UC	MR-RAPS	1.15916	0.988837	1.35882	0.0685223
Ratio of polyunsaturated fatty acids to monounsaturated fatty acids	UC	MR-PRESSO-RAW	0.973427	0.780696	1.21374	0.811886
Ratio of polyunsaturated fatty acids to monounsaturated fatty acids	UC	MR-PRESSO-Outlier-corrected	0.933113	0.792807	1.09825	0.409046
Ratio of polyunsaturated fatty acids to monounsaturated fatty acids	UC	MR-RAPS	0.983281	0.873963	1.10627	0.779172
Ratio of omega-6 fatty acids to omega-3 fatty acids	UC	MR-PRESSO-RAW	1.12359	0.978775	1.28984	0.109038
Ratio of omega-6 fatty acids to omega-3 fatty acids	UC	MR-PRESSO-Outlier-corrected	1.1646	1.0426	1.30089	0.0120642
Ratio of omega-6 fatty acids to omega-3 fatty acids	UC	MR-RAPS	1.11953	1.01538	1.23438	0.0234356
Total fatty acid levels	CD	MR-PRESSO-RAW	0.985587	0.782836	1.24085	0.902152
Total fatty acid levels	CD	MR-PRESSO-Outlier-corrected	0.977272	0.817615	1.1681	0.801682
Total fatty acid levels	CD	MR-RAPS	0.968059	0.850765	1.10152	0.622274
Saturated fatty acid levels	CD	MR-PRESSO-RAW	0.97439	0.751103	1.26405	0.845923
Saturated fatty acid levels	CD	MR-PRESSO-Outlier-corrected	1.01497	0.82432	1.2497	0.889359
Saturated fatty acid levels	CD	MR-RAPS	0.959891	0.832261	1.10709	0.573865
Polyunsaturated fatty acid levels	CD	MR-PRESSO-RAW	0.908012	0.711976	1.15803	0.440236
Polyunsaturated fatty acid levels	CD	MR-PRESSO-Outlier-corrected	1.10457	0.935191	1.30463	0.247476
Polyunsaturated fatty acid levels	CD	MR-RAPS	0.919933	0.807309	1.04827	0.210383
Monounsaturated fatty acid levels	CD	MR-PRESSO-RAW	1.12597	0.879455	1.44158	0.350369
Monounsaturated fatty acid levels	CD	MR-PRESSO-Outlier-corrected	1.12475	0.923777	1.36945	0.246729
Monounsaturated fatty acid levels	CD	MR-RAPS	1.10141	0.976474	1.24232	0.115851
Omega-3 fatty acid levels	CD	MR-PRESSO-RAW	0.829638	0.665152	1.0348	0.104412
Omega-3 fatty acid levels	CD	MR-PRESSO-Outlier-corrected	0.886117	0.720766	1.0894	0.258392
Omega-3 fatty acid levels	CD	MR-RAPS	0.821204	0.741229	0.909808	0.000164483
Omega-6 fatty acid levels	CD	MR-PRESSO-RAW	0.939598	0.735303	1.20065	0.62053
Omega-6 fatty acid levels	CD	MR-PRESSO-Outlier-corrected	1.02342	0.86295	1.21373	0.791378
Omega-6 fatty acid levels	CD	MR-RAPS	0.948888	0.820481	1.09739	0.479424
Docosahexaenoic acid levels	CD	MR-PRESSO-RAW	0.790261	0.639358	0.976782	0.0354168
Docosahexaenoic acid levels	CD	MR-PRESSO-Outlier-corrected	0.898464	0.709346	1.138	0.380641
Docosahexaenoic acid levels	CD	MR-RAPS	0.78783	0.695488	0.892431	0.000177378
Linoleic acid levels	CD	MR-PRESSO-RAW	1.0835	0.826387	1.42062	0.564905
Linoleic acid levels	CD	MR-PRESSO-Outlier-corrected	1.05183	0.868041	1.27452	0.609231
Linoleic acid levels	CD	MR-RAPS	1.11414	0.957746	1.29607	0.161346
Ratio of saturated fatty acids to total fatty acids	CD	MR-PRESSO-RAW	0.855227	0.561556	1.30247	0.472969
Ratio of saturated fatty acids to total fatty acids	CD	MR-PRESSO-Outlier-corrected	0.836614	0.609408	1.14853	0.281254
Ratio of saturated fatty acids to total fatty acids	CD	MR-RAPS	0.850156	0.655044	1.10338	0.222316
Ratio of polyunsaturated fatty acids to total fatty acids	CD	MR-PRESSO-RAW	0.798062	0.60398	1.05451	0.120092
Ratio of polyunsaturated fatty acids to total fatty acids	CD	MR-PRESSO-Outlier-corrected	0.889499	0.68345	1.15767	0.388959
Ratio of polyunsaturated fatty acids to total fatty acids	CD	MR-RAPS	0.798234	0.681813	0.934533	0.00508153
Ratio of monounsaturated fatty acids to total fatty acids	CD	MR-PRESSO-RAW	1.29809	1.04563	1.6115	0.0215522
Ratio of monounsaturated fatty acids to total fatty acids	CD	MR-PRESSO-Outlier-corrected	1.17895	0.968159	1.43563	0.107572
Ratio of monounsaturated fatty acids to total fatty acids	CD	MR-RAPS	1.28132	1.1421	1.43751	2.39765e-05
Ratio of omega-3 fatty acids to total fatty acids	CD	MR-PRESSO-RAW	0.789329	0.654515	0.951912	0.0187755
Ratio of omega-3 fatty acids to total fatty acids	CD	MR-PRESSO-Outlier-corrected	0.832079	0.64392	1.07522	0.17128
Ratio of omega-3 fatty acids to total fatty acids	CD	MR-RAPS	0.78761	0.710276	0.873364	5.9573e-06
Ratio of omega-6 fatty acids to total fatty acids	CD	MR-PRESSO-RAW	0.93529	0.714472	1.22435	0.628608
Ratio of omega-6 fatty acids to total fatty acids	CD	MR-PRESSO-Outlier-corrected	0.978994	0.775473	1.23593	0.859131
Ratio of omega-6 fatty acids to total fatty acids	CD	MR-RAPS	0.921504	0.79376	1.06981	0.282949
Ratio of docosahexaenoic acid to total fatty acid levels	CD	MR-PRESSO-RAW	0.747454	0.581706	0.960429	0.0310191
Ratio of docosahexaenoic acid to total fatty acid levels	CD	MR-PRESSO-Outlier-corrected	0.852505	0.600882	1.2095	0.3801
Ratio of docosahexaenoic acid to total fatty acid levels	CD	MR-RAPS	0.744446	0.647131	0.856396	3.64531e-05
Ratio of linoleic acid to total fatty acids	CD	MR-PRESSO-RAW	1.27451	0.984123	1.65058	0.0742234
Ratio of linoleic acid to total fatty acids	CD	MR-PRESSO-Outlier-corrected	1.08267	0.783049	1.49693	0.633947
Ratio of linoleic acid to total fatty acids	CD	MR-RAPS	1.24642	1.05041	1.479	0.0116213
Ratio of polyunsaturated fatty acids to monounsaturated fatty acids	CD	MR-PRESSO-RAW	0.79631	0.638622	0.992933	0.0484379
Ratio of polyunsaturated fatty acids to monounsaturated fatty acids	CD	MR-PRESSO-Outlier-corrected	0.874652	0.694458	1.1016	0.260819
Ratio of polyunsaturated fatty acids to monounsaturated fatty acids	CD	MR-RAPS	0.799696	0.704158	0.908195	0.00057426
Ratio of omega-6 fatty acids to omega-3 fatty acids	CD	MR-PRESSO-RAW	1.22496	0.938626	1.59864	0.146432
Ratio of omega-6 fatty acids to omega-3 fatty acids	CD	MR-PRESSO-Outlier-corrected	1.15517	0.868522	1.53643	0.332319
Ratio of omega-6 fatty acids to omega-3 fatty acids	CD	MR-RAPS	1.22339	1.10171	1.35849	0.000161663

## Sheet: Table S5
Table S5 Associations of genetically predicted fatty acid with inflammatory bowel disease and its subtypes using univariable Mendelian randomization in testing cohort
Exposure	Outcome	Outcome-Cohort	Method	Nsnp	OR	OR_lci95	OR_uci95	Pval	FDR
Total fatty acid levels	IBD	Testing Cohort	MR Egger	56	1.12517	0.893235	1.41734	0.321117	0.716174
Total fatty acid levels	IBD	Testing Cohort	Weighted median	56	1.02643	0.847665	1.24288	0.789348	0.962405
Total fatty acid levels	IBD	Testing Cohort	Inverse variance weighted	56	0.980678	0.860672	1.11742	0.769548	0.962405
Total fatty acid levels	IBD	Testing Cohort	Simple mode	56	1.28089	0.917659	1.7879	0.151363	0.687715
Total fatty acid levels	IBD	Testing Cohort	Weighted mode	56	1.07053	0.859951	1.33267	0.544471	0.962405
Saturated fatty acid levels	IBD	Testing Cohort	MR Egger	49	1.14336	0.872557	1.49822	0.33629	0.716174
Saturated fatty acid levels	IBD	Testing Cohort	Weighted median	49	1.02169	0.828482	1.25996	0.840967	0.962405
Saturated fatty acid levels	IBD	Testing Cohort	Inverse variance weighted	49	0.961815	0.828539	1.11653	0.608927	0.962405
Saturated fatty acid levels	IBD	Testing Cohort	Simple mode	49	1.09523	0.732196	1.63825	0.659932	0.962405
Saturated fatty acid levels	IBD	Testing Cohort	Weighted mode	49	1.06468	0.830293	1.36524	0.623524	0.962405
Polyunsaturated fatty acid levels	IBD	Testing Cohort	MR Egger	55	1.04209	0.813503	1.3349	0.745478	0.962405
Polyunsaturated fatty acid levels	IBD	Testing Cohort	Weighted median	55	1.00216	0.838015	1.19846	0.981118	0.99195
Polyunsaturated fatty acid levels	IBD	Testing Cohort	Inverse variance weighted	55	0.963279	0.849348	1.09249	0.560196	0.962405
Polyunsaturated fatty acid levels	IBD	Testing Cohort	Simple mode	55	1.21733	0.834904	1.77494	0.311261	0.716174
Polyunsaturated fatty acid levels	IBD	Testing Cohort	Weighted mode	55	1.02255	0.783619	1.33434	0.870154	0.962405
Monounsaturated fatty acid levels	IBD	Testing Cohort	MR Egger	65	1.00112	0.805498	1.24426	0.99195	0.99195
Monounsaturated fatty acid levels	IBD	Testing Cohort	Weighted median	65	0.986655	0.815283	1.19405	0.890224	0.962405
Monounsaturated fatty acid levels	IBD	Testing Cohort	Inverse variance weighted	65	0.981715	0.862114	1.11791	0.780691	0.962405
Monounsaturated fatty acid levels	IBD	Testing Cohort	Simple mode	65	1.17111	0.821086	1.67034	0.386538	0.773075
Monounsaturated fatty acid levels	IBD	Testing Cohort	Weighted mode	65	0.982351	0.791242	1.21962	0.872351	0.962405
Omega-3 fatty acid levels	IBD	Testing Cohort	MR Egger	49	0.825294	0.708142	0.961828	0.0177021	0.119309
Omega-3 fatty acid levels	IBD	Testing Cohort	Weighted median	49	0.859442	0.768675	0.960928	0.00781667	0.119309
Omega-3 fatty acid levels	IBD	Testing Cohort	Inverse variance weighted	49	0.911752	0.815965	1.01879	0.102812	0.587499
Omega-3 fatty acid levels	IBD	Testing Cohort	Simple mode	49	0.966961	0.718257	1.30178	0.825664	0.962405
Omega-3 fatty acid levels	IBD	Testing Cohort	Weighted mode	49	0.860172	0.773803	0.956182	0.00753949	0.119309
Omega-6 fatty acid levels	IBD	Testing Cohort	MR Egger	57	1.1697	0.849965	1.60971	0.340183	0.716174
Omega-6 fatty acid levels	IBD	Testing Cohort	Weighted median	57	1.03216	0.854417	1.24689	0.742677	0.962405
Omega-6 fatty acid levels	IBD	Testing Cohort	Inverse variance weighted	57	1.00385	0.856337	1.17678	0.962183	0.99195
Omega-6 fatty acid levels	IBD	Testing Cohort	Simple mode	57	0.933891	0.652463	1.33671	0.709945	0.962405
Omega-6 fatty acid levels	IBD	Testing Cohort	Weighted mode	57	1.04894	0.810667	1.35725	0.717646	0.962405
Docosahexaenoic acid levels	IBD	Testing Cohort	MR Egger	43	0.798607	0.674199	0.945972	0.0128115	0.119309
Docosahexaenoic acid levels	IBD	Testing Cohort	Weighted median	43	0.848237	0.740192	0.972053	0.0178964	0.119309
Docosahexaenoic acid levels	IBD	Testing Cohort	Inverse variance weighted	43	0.925351	0.816685	1.04848	0.223507	0.687715
Docosahexaenoic acid levels	IBD	Testing Cohort	Simple mode	43	1.26095	0.84625	1.87886	0.260936	0.716174
Docosahexaenoic acid levels	IBD	Testing Cohort	Weighted mode	43	0.849997	0.749307	0.964217	0.0153785	0.119309
Linoleic acid levels	IBD	Testing Cohort	MR Egger	46	1.26497	0.873819	1.83121	0.219593	0.687715
Linoleic acid levels	IBD	Testing Cohort	Weighted median	46	1.14259	0.927893	1.40696	0.20939	0.687715
Linoleic acid levels	IBD	Testing Cohort	Inverse variance weighted	46	1.08986	0.917633	1.2944	0.326839	0.716174
Linoleic acid levels	IBD	Testing Cohort	Simple mode	46	1.24745	0.880828	1.76666	0.219467	0.687715
Linoleic acid levels	IBD	Testing Cohort	Weighted mode	46	1.21161	0.900035	1.63104	0.212177	0.687715
Total fatty acid levels	UC	Testing Cohort	MR Egger	56	1.18457	0.93039	1.5082	0.174963	0.640392
Total fatty acid levels	UC	Testing Cohort	Weighted median	56	1.07964	0.878181	1.32732	0.467089	0.815577
Total fatty acid levels	UC	Testing Cohort	Inverse variance weighted	56	0.957549	0.832913	1.10083	0.542053	0.815577
Total fatty acid levels	UC	Testing Cohort	Simple mode	56	1.14885	0.802605	1.64447	0.451501	0.815577
Total fatty acid levels	UC	Testing Cohort	Weighted mode	56	1.0466	0.830189	1.31941	0.701468	0.880763
Saturated fatty acid levels	UC	Testing Cohort	MR Egger	49	1.22954	0.924325	1.63555	0.162363	0.640392
Saturated fatty acid levels	UC	Testing Cohort	Weighted median	49	1.07706	0.853018	1.35994	0.5327	0.815577
Saturated fatty acid levels	UC	Testing Cohort	Inverse variance weighted	49	0.937835	0.797844	1.10239	0.436483	0.815577
Saturated fatty acid levels	UC	Testing Cohort	Simple mode	49	1.12321	0.769064	1.64043	0.550515	0.815577
Saturated fatty acid levels	UC	Testing Cohort	Weighted mode	49	1.05129	0.812994	1.35943	0.70461	0.880763
Polyunsaturated fatty acid levels	UC	Testing Cohort	MR Egger	55	1.06158	0.800231	1.40827	0.680241	0.880763
Polyunsaturated fatty acid levels	UC	Testing Cohort	Weighted median	55	0.936577	0.768647	1.1412	0.515736	0.815577
Polyunsaturated fatty acid levels	UC	Testing Cohort	Inverse variance weighted	55	0.917141	0.793497	1.06005	0.241731	0.805771
Polyunsaturated fatty acid levels	UC	Testing Cohort	Simple mode	55	1.0596	0.74606	1.50491	0.747625	0.906212
Polyunsaturated fatty acid levels	UC	Testing Cohort	Weighted mode	55	0.990828	0.739781	1.32707	0.950944	0.984225
Monounsaturated fatty acid levels	UC	Testing Cohort	MR Egger	65	1.08503	0.855852	1.37557	0.502688	0.815577
Monounsaturated fatty acid levels	UC	Testing Cohort	Weighted median	65	1.09775	0.901822	1.33623	0.352498	0.815577
Monounsaturated fatty acid levels	UC	Testing Cohort	Inverse variance weighted	65	1.00259	0.869474	1.15609	0.971576	0.984225
Monounsaturated fatty acid levels	UC	Testing Cohort	Simple mode	65	1.17251	0.820883	1.67476	0.384886	0.815577
Monounsaturated fatty acid levels	UC	Testing Cohort	Weighted mode	65	1.01787	0.824759	1.25621	0.869421	0.984225
Omega-3 fatty acid levels	UC	Testing Cohort	MR Egger	49	0.803804	0.674391	0.958052	0.0185832	0.123888
Omega-3 fatty acid levels	UC	Testing Cohort	Weighted median	49	0.820142	0.721449	0.932335	0.00243713	0.0432586
Omega-3 fatty acid levels	UC	Testing Cohort	Inverse variance weighted	49	0.884829	0.780033	1.0037	0.0571038	0.326307
Omega-3 fatty acid levels	UC	Testing Cohort	Simple mode	49	0.978087	0.728071	1.31396	0.883659	0.984225
Omega-3 fatty acid levels	UC	Testing Cohort	Weighted mode	49	0.832761	0.741739	0.934954	0.00324439	0.0432586
Omega-6 fatty acid levels	UC	Testing Cohort	MR Egger	57	1.19466	0.839226	1.70064	0.327873	0.815577
Omega-6 fatty acid levels	UC	Testing Cohort	Weighted median	57	0.936196	0.75509	1.16074	0.547795	0.815577
Omega-6 fatty acid levels	UC	Testing Cohort	Inverse variance weighted	57	0.966146	0.809539	1.15305	0.702684	0.880763
Omega-6 fatty acid levels	UC	Testing Cohort	Simple mode	57	0.988049	0.688999	1.4169	0.948114	0.984225
Omega-6 fatty acid levels	UC	Testing Cohort	Weighted mode	57	1.00547	0.763381	1.32434	0.969162	0.984225
Docosahexaenoic acid levels	UC	Testing Cohort	MR Egger	43	0.768688	0.630971	0.936463	0.0125308	0.100247
Docosahexaenoic acid levels	UC	Testing Cohort	Weighted median	43	0.795458	0.688684	0.918786	0.0018595	0.0432586
Docosahexaenoic acid levels	UC	Testing Cohort	Inverse variance weighted	43	0.899063	0.77838	1.03846	0.147935	0.640392
Docosahexaenoic acid levels	UC	Testing Cohort	Simple mode	43	1.16353	0.769814	1.75862	0.476318	0.815577
Docosahexaenoic acid levels	UC	Testing Cohort	Weighted mode	43	0.814884	0.710617	0.934449	0.00545172	0.0545172
Linoleic acid levels	UC	Testing Cohort	MR Egger	46	1.35601	0.878458	2.09319	0.176108	0.640392
Linoleic acid levels	UC	Testing Cohort	Weighted median	46	1.08955	0.847919	1.40005	0.502578	0.815577
Linoleic acid levels	UC	Testing Cohort	Inverse variance weighted	46	1.08348	0.884368	1.32742	0.438981	0.815577
Linoleic acid levels	UC	Testing Cohort	Simple mode	46	1.13875	0.720449	1.79993	0.580778	0.829683
Linoleic acid levels	UC	Testing Cohort	Weighted mode	46	0.996184	0.683366	1.4522	0.984225	0.984225
Total fatty acid levels	CD	Testing Cohort	MR Egger	56	1.09562	0.779243	1.54044	0.601555	0.935132
Total fatty acid levels	CD	Testing Cohort	Weighted median	56	0.954914	0.711127	1.28227	0.759027	0.935132
Total fatty acid levels	CD	Testing Cohort	Inverse variance weighted	56	0.950026	0.784874	1.14993	0.598769	0.935132
Total fatty acid levels	CD	Testing Cohort	Simple mode	56	0.553661	0.323809	0.946671	0.0351272	0.272885
Total fatty acid levels	CD	Testing Cohort	Weighted mode	56	0.930555	0.676892	1.27928	0.659333	0.935132
Saturated fatty acid levels	CD	Testing Cohort	MR Egger	49	1.13872	0.768398	1.68753	0.520585	0.935132
Saturated fatty acid levels	CD	Testing Cohort	Weighted median	49	0.949091	0.680286	1.32411	0.758425	0.935132
Saturated fatty acid levels	CD	Testing Cohort	Inverse variance weighted	49	0.943974	0.761894	1.16957	0.597946	0.935132
Saturated fatty acid levels	CD	Testing Cohort	Simple mode	49	0.864081	0.453285	1.64717	0.659161	0.935132
Saturated fatty acid levels	CD	Testing Cohort	Weighted mode	49	0.967754	0.648639	1.44387	0.873109	0.958403
Polyunsaturated fatty acid levels	CD	Testing Cohort	MR Egger	55	0.991818	0.696498	1.41236	0.963838	0.963838
Polyunsaturated fatty acid levels	CD	Testing Cohort	Weighted median	55	0.883267	0.677017	1.15235	0.360262	0.847674
Polyunsaturated fatty acid levels	CD	Testing Cohort	Inverse variance weighted	55	0.886193	0.73987	1.06145	0.189438	0.582887
Polyunsaturated fatty acid levels	CD	Testing Cohort	Simple mode	55	0.632873	0.393157	1.01875	0.0650192	0.272885
Polyunsaturated fatty acid levels	CD	Testing Cohort	Weighted mode	55	0.829976	0.598208	1.15154	0.269598	0.77028
Monounsaturated fatty acid levels	CD	Testing Cohort	MR Egger	65	0.982786	0.726975	1.32861	0.910483	0.958403
Monounsaturated fatty acid levels	CD	Testing Cohort	Weighted median	65	0.959293	0.701282	1.31223	0.794862	0.935132
Monounsaturated fatty acid levels	CD	Testing Cohort	Inverse variance weighted	65	0.925244	0.771674	1.10938	0.401428	0.892061
Monounsaturated fatty acid levels	CD	Testing Cohort	Simple mode	65	0.59688	0.344136	1.03525	0.070898	0.272885
Monounsaturated fatty acid levels	CD	Testing Cohort	Weighted mode	65	0.949018	0.704868	1.27773	0.731341	0.935132
Omega-3 fatty acid levels	CD	Testing Cohort	MR Egger	49	0.778081	0.639166	0.947188	0.0159375	0.272885
Omega-3 fatty acid levels	CD	Testing Cohort	Weighted median	49	0.834886	0.697314	0.9996	0.0494886	0.272885
Omega-3 fatty acid levels	CD	Testing Cohort	Inverse variance weighted	49	0.862244	0.748888	0.99276	0.0392985	0.272885
Omega-3 fatty acid levels	CD	Testing Cohort	Simple mode	49	0.739165	0.498266	1.09653	0.139641	0.465469
Omega-3 fatty acid levels	CD	Testing Cohort	Weighted mode	49	0.83276	0.698969	0.992159	0.0460416	0.272885
Omega-6 fatty acid levels	CD	Testing Cohort	MR Egger	57	1.07212	0.718164	1.60054	0.734667	0.935132
Omega-6 fatty acid levels	CD	Testing Cohort	Weighted median	57	0.968819	0.713689	1.31515	0.83902	0.958403
Omega-6 fatty acid levels	CD	Testing Cohort	Inverse variance weighted	57	0.952588	0.78057	1.16251	0.632632	0.935132
Omega-6 fatty acid levels	CD	Testing Cohort	Simple mode	57	0.758476	0.456209	1.26101	0.291071	0.776189
Omega-6 fatty acid levels	CD	Testing Cohort	Weighted mode	57	0.930668	0.653239	1.32592	0.692237	0.935132
Docosahexaenoic acid levels	CD	Testing Cohort	MR Egger	43	0.770772	0.608076	0.977	0.0373063	0.272885
Docosahexaenoic acid levels	CD	Testing Cohort	Weighted median	43	0.811224	0.653863	1.00645	0.0572333	0.272885
Docosahexaenoic acid levels	CD	Testing Cohort	Inverse variance weighted	43	0.85475	0.724092	1.00898	0.0636912	0.272885
Docosahexaenoic acid levels	CD	Testing Cohort	Simple mode	43	0.811532	0.47635	1.38257	0.446629	0.935132
Docosahexaenoic acid levels	CD	Testing Cohort	Weighted mode	43	0.822124	0.666204	1.01454	0.0750434	0.272885
Linoleic acid levels	CD	Testing Cohort	MR Egger	46	1.06433	0.681793	1.66151	0.785077	0.935132
Linoleic acid levels	CD	Testing Cohort	Weighted median	46	0.98747	0.719417	1.3554	0.937801	0.961847
Linoleic acid levels	CD	Testing Cohort	Inverse variance weighted	46	1.01301	0.823081	1.24676	0.902911	0.958403
Linoleic acid levels	CD	Testing Cohort	Simple mode	46	0.731073	0.396828	1.34685	0.320359	0.800898
Linoleic acid levels	CD	Testing Cohort	Weighted mode	46	0.928664	0.60604	1.42304	0.735539	0.935132
Ratio of saturated fatty acids to total fatty acids	IBD	Testing Cohort	MR Egger	24	0.873162	0.306734	2.48558	0.801765	0.901986
Ratio of saturated fatty acids to total fatty acids	IBD	Testing Cohort	Weighted median	24	1.01096	0.686764	1.4882	0.95593	0.95593
Ratio of saturated fatty acids to total fatty acids	IBD	Testing Cohort	Inverse variance weighted	24	0.908216	0.669244	1.23252	0.536578	0.753756
Ratio of saturated fatty acids to total fatty acids	IBD	Testing Cohort	Simple mode	24	0.944766	0.374473	2.38357	0.90526	0.932657
Ratio of saturated fatty acids to total fatty acids	IBD	Testing Cohort	Weighted mode	24	1.19483	0.58693	2.43233	0.628223	0.764055
Ratio of polyunsaturated fatty acids to total fatty acids	IBD	Testing Cohort	MR Egger	45	0.828053	0.619489	1.10683	0.209362	0.495858
Ratio of polyunsaturated fatty acids to total fatty acids	IBD	Testing Cohort	Weighted median	45	0.941535	0.744559	1.19062	0.614924	0.764055
Ratio of polyunsaturated fatty acids to total fatty acids	IBD	Testing Cohort	Inverse variance weighted	45	0.983836	0.83381	1.16086	0.846927	0.910199
Ratio of polyunsaturated fatty acids to total fatty acids	IBD	Testing Cohort	Simple mode	45	1.17385	0.69813	1.97373	0.548563	0.753756
Ratio of polyunsaturated fatty acids to total fatty acids	IBD	Testing Cohort	Weighted mode	45	0.759033	0.590073	0.976372	0.0374169	0.140313
Ratio of monounsaturated fatty acids to total fatty acids	IBD	Testing Cohort	MR Egger	59	1.11916	0.915819	1.36766	0.275761	0.539532
Ratio of monounsaturated fatty acids to total fatty acids	IBD	Testing Cohort	Weighted median	59	1.10831	0.933675	1.31562	0.239776	0.513806
Ratio of monounsaturated fatty acids to total fatty acids	IBD	Testing Cohort	Inverse variance weighted	59	1.04075	0.912165	1.18746	0.552754	0.753756
Ratio of monounsaturated fatty acids to total fatty acids	IBD	Testing Cohort	Simple mode	59	1.05415	0.747951	1.48571	0.764317	0.881904
Ratio of monounsaturated fatty acids to total fatty acids	IBD	Testing Cohort	Weighted mode	59	1.12089	0.957683	1.31191	0.160539	0.424069
Ratio of omega-3 fatty acids to total fatty acids	IBD	Testing Cohort	MR Egger	35	0.829859	0.721106	0.955014	0.0137632	0.0884774
Ratio of omega-3 fatty acids to total fatty acids	IBD	Testing Cohort	Weighted median	35	0.878112	0.799592	0.964344	0.00653426	0.0884774
Ratio of omega-3 fatty acids to total fatty acids	IBD	Testing Cohort	Inverse variance weighted	35	0.912073	0.813425	1.02269	0.115049	0.3698
Ratio of omega-3 fatty acids to total fatty acids	IBD	Testing Cohort	Simple mode	35	0.908795	0.68806	1.20034	0.505073	0.753756
Ratio of omega-3 fatty acids to total fatty acids	IBD	Testing Cohort	Weighted mode	35	0.875233	0.797939	0.960015	0.0078551	0.0884774
Ratio of omega-6 fatty acids to total fatty acids	IBD	Testing Cohort	MR Egger	49	0.893044	0.690151	1.15559	0.394009	0.709217
Ratio of omega-6 fatty acids to total fatty acids	IBD	Testing Cohort	Weighted median	49	1.02243	0.813028	1.28577	0.84952	0.910199
Ratio of omega-6 fatty acids to total fatty acids	IBD	Testing Cohort	Inverse variance weighted	49	1.05208	0.905185	1.22282	0.508155	0.753756
Ratio of omega-6 fatty acids to total fatty acids	IBD	Testing Cohort	Simple mode	49	1.16517	0.766435	1.77136	0.477883	0.753756
Ratio of omega-6 fatty acids to total fatty acids	IBD	Testing Cohort	Weighted mode	49	1.08907	0.837372	1.41642	0.527583	0.753756
Ratio of docosahexaenoic acid to total fatty acid levels	IBD	Testing Cohort	MR Egger	27	0.786027	0.642994	0.960878	0.0270059	0.110479
Ratio of docosahexaenoic acid to total fatty acid levels	IBD	Testing Cohort	Weighted median	27	0.838925	0.73119	0.962535	0.0122618	0.0884774
Ratio of docosahexaenoic acid to total fatty acid levels	IBD	Testing Cohort	Inverse variance weighted	27	0.922647	0.790763	1.07653	0.306307	0.574326
Ratio of docosahexaenoic acid to total fatty acid levels	IBD	Testing Cohort	Simple mode	27	1.10802	0.736741	1.66641	0.626388	0.764055
Ratio of docosahexaenoic acid to total fatty acid levels	IBD	Testing Cohort	Weighted mode	27	0.85031	0.743485	0.972483	0.0256403	0.110479
Ratio of linoleic acid to total fatty acids	IBD	Testing Cohort	MR Egger	35	1.15929	0.902969	1.48838	0.254616	0.520804
Ratio of linoleic acid to total fatty acids	IBD	Testing Cohort	Weighted median	35	1.29021	1.04843	1.58775	0.0160964	0.0905423
Ratio of linoleic acid to total fatty acids	IBD	Testing Cohort	Inverse variance weighted	35	1.17004	0.996537	1.37374	0.0551571	0.190928
Ratio of linoleic acid to total fatty acids	IBD	Testing Cohort	Simple mode	35	1.65573	0.865007	3.16929	0.137201	0.385915
Ratio of linoleic acid to total fatty acids	IBD	Testing Cohort	Weighted mode	35	1.30634	1.04423	1.63425	0.0253655	0.110479
Ratio of polyunsaturated fatty acids to monounsaturated fatty acids	IBD	Testing Cohort	MR Egger	54	0.870626	0.695887	1.08924	0.230945	0.513806
Ratio of polyunsaturated fatty acids to monounsaturated fatty acids	IBD	Testing Cohort	Weighted median	54	0.950453	0.775757	1.16449	0.623852	0.764055
Ratio of polyunsaturated fatty acids to monounsaturated fatty acids	IBD	Testing Cohort	Inverse variance weighted	54	0.992019	0.860694	1.14338	0.911932	0.932657
Ratio of polyunsaturated fatty acids to monounsaturated fatty acids	IBD	Testing Cohort	Simple mode	54	1.08493	0.730082	1.61223	0.68833	0.815127
Ratio of polyunsaturated fatty acids to monounsaturated fatty acids	IBD	Testing Cohort	Weighted mode	54	0.881462	0.738018	1.05278	0.169628	0.424069
Ratio of omega-6 fatty acids to omega-3 fatty acids	IBD	Testing Cohort	MR Egger	30	1.23373	1.05713	1.43984	0.012636	0.0884774
Ratio of omega-6 fatty acids to omega-3 fatty acids	IBD	Testing Cohort	Weighted median	30	1.14449	1.03295	1.26807	0.00988766	0.0884774
Ratio of omega-6 fatty acids to omega-3 fatty acids	IBD	Testing Cohort	Inverse variance weighted	30	1.096	0.971202	1.23685	0.137214	0.385915
Ratio of omega-6 fatty acids to omega-3 fatty acids	IBD	Testing Cohort	Simple mode	30	1.09164	0.820257	1.45282	0.552323	0.753756
Ratio of omega-6 fatty acids to omega-3 fatty acids	IBD	Testing Cohort	Weighted mode	30	1.15	1.03797	1.27411	0.0122215	0.0884774
Ratio of saturated fatty acids to total fatty acids	UC	Testing Cohort	MR Egger	24	0.816356	0.277983	2.3974	0.715536	0.785345
Ratio of saturated fatty acids to total fatty acids	UC	Testing Cohort	Weighted median	24	1.06477	0.710946	1.59469	0.760716	0.815053
Ratio of saturated fatty acids to total fatty acids	UC	Testing Cohort	Inverse variance weighted	24	0.875529	0.639413	1.19884	0.407104	0.610655
Ratio of saturated fatty acids to total fatty acids	UC	Testing Cohort	Simple mode	24	1.07518	0.523058	2.21009	0.845428	0.864642
Ratio of saturated fatty acids to total fatty acids	UC	Testing Cohort	Weighted mode	24	1.15405	0.648296	2.05437	0.630889	0.727949
Ratio of polyunsaturated fatty acids to total fatty acids	UC	Testing Cohort	MR Egger	45	0.716747	0.519039	0.989764	0.0493743	0.133959
Ratio of polyunsaturated fatty acids to total fatty acids	UC	Testing Cohort	Weighted median	45	0.828422	0.632896	1.08435	0.17056	0.3198
Ratio of polyunsaturated fatty acids to total fatty acids	UC	Testing Cohort	Inverse variance weighted	45	0.940774	0.779513	1.1354	0.524524	0.674389
Ratio of polyunsaturated fatty acids to total fatty acids	UC	Testing Cohort	Simple mode	45	0.852568	0.514056	1.41399	0.539806	0.674757
Ratio of polyunsaturated fatty acids to total fatty acids	UC	Testing Cohort	Weighted mode	45	0.777613	0.588256	1.02792	0.0842356	0.1723
Ratio of monounsaturated fatty acids to total fatty acids	UC	Testing Cohort	MR Egger	59	1.25801	1.00195	1.57951	0.0529136	0.133959
Ratio of monounsaturated fatty acids to total fatty acids	UC	Testing Cohort	Weighted median	59	1.22707	1.01404	1.48485	0.0354372	0.113905
Ratio of monounsaturated fatty acids to total fatty acids	UC	Testing Cohort	Inverse variance weighted	59	1.07183	0.91996	1.24877	0.373558	0.579659
Ratio of monounsaturated fatty acids to total fatty acids	UC	Testing Cohort	Simple mode	59	1.24782	0.861099	1.80821	0.246859	0.411431
Ratio of monounsaturated fatty acids to total fatty acids	UC	Testing Cohort	Weighted mode	59	1.22081	1.02855	1.44901	0.0261816	0.0981812
Ratio of omega-3 fatty acids to total fatty acids	UC	Testing Cohort	MR Egger	35	0.79995	0.683821	0.935801	0.00870768	0.0489807
Ratio of omega-3 fatty acids to total fatty acids	UC	Testing Cohort	Weighted median	35	0.842009	0.750507	0.944667	0.00339169	0.0355356
Ratio of omega-3 fatty acids to total fatty acids	UC	Testing Cohort	Inverse variance weighted	35	0.888867	0.782222	1.01005	0.0708187	0.166009
Ratio of omega-3 fatty acids to total fatty acids	UC	Testing Cohort	Simple mode	35	0.88828	0.656925	1.20111	0.446857	0.617374
Ratio of omega-3 fatty acids to total fatty acids	UC	Testing Cohort	Weighted mode	35	0.835114	0.748302	0.931996	0.00283788	0.0355356
Ratio of omega-6 fatty acids to total fatty acids	UC	Testing Cohort	MR Egger	49	0.839217	0.626654	1.12388	0.245407	0.411431
Ratio of omega-6 fatty acids to total fatty acids	UC	Testing Cohort	Weighted median	49	0.908272	0.715979	1.15221	0.427961	0.617374
Ratio of omega-6 fatty acids to total fatty acids	UC	Testing Cohort	Inverse variance weighted	49	1.01922	0.859194	1.20906	0.827043	0.864642
Ratio of omega-6 fatty acids to total fatty acids	UC	Testing Cohort	Simple mode	49	0.90992	0.573084	1.44474	0.690786	0.777135
Ratio of omega-6 fatty acids to total fatty acids	UC	Testing Cohort	Weighted mode	49	0.931436	0.709536	1.22273	0.61128	0.727949
Ratio of docosahexaenoic acid to total fatty acid levels	UC	Testing Cohort	MR Egger	27	0.731966	0.583583	0.918077	0.0122727	0.0613637
Ratio of docosahexaenoic acid to total fatty acid levels	UC	Testing Cohort	Weighted median	27	0.796894	0.681481	0.931853	0.00445228	0.0355356
Ratio of docosahexaenoic acid to total fatty acid levels	UC	Testing Cohort	Inverse variance weighted	27	0.887527	0.744334	1.05827	0.183802	0.330844
Ratio of docosahexaenoic acid to total fatty acid levels	UC	Testing Cohort	Simple mode	27	0.846021	0.550386	1.30046	0.452741	0.617374
Ratio of docosahexaenoic acid to total fatty acid levels	UC	Testing Cohort	Weighted mode	27	0.786988	0.668838	0.92601	0.00774414	0.0489807
Ratio of linoleic acid to total fatty acids	UC	Testing Cohort	MR Egger	35	1.29254	0.969621	1.72301	0.0894727	0.175055
Ratio of linoleic acid to total fatty acids	UC	Testing Cohort	Weighted median	35	1.40869	1.12363	1.76607	0.00297293	0.0355356
Ratio of linoleic acid to total fatty acids	UC	Testing Cohort	Inverse variance weighted	35	1.22178	1.01493	1.47078	0.0342931	0.113905
Ratio of linoleic acid to total fatty acids	UC	Testing Cohort	Simple mode	35	0.965241	0.485955	1.91724	0.920113	0.920113
Ratio of linoleic acid to total fatty acids	UC	Testing Cohort	Weighted mode	35	1.34077	1.06483	1.68821	0.0176428	0.0721749
Ratio of polyunsaturated fatty acids to monounsaturated fatty acids	UC	Testing Cohort	MR Egger	54	0.79204	0.61625	1.01797	0.0743828	0.166009
Ratio of polyunsaturated fatty acids to monounsaturated fatty acids	UC	Testing Cohort	Weighted median	54	0.82747	0.670573	1.02108	0.0774708	0.166009
Ratio of polyunsaturated fatty acids to monounsaturated fatty acids	UC	Testing Cohort	Inverse variance weighted	54	0.944778	0.8047	1.10924	0.487814	0.645636
Ratio of polyunsaturated fatty acids to monounsaturated fatty acids	UC	Testing Cohort	Simple mode	54	0.831787	0.559178	1.2373	0.367442	0.579659
Ratio of polyunsaturated fatty acids to monounsaturated fatty acids	UC	Testing Cohort	Weighted mode	54	0.820143	0.675029	0.996453	0.0511102	0.133959
Ratio of omega-6 fatty acids to omega-3 fatty acids	UC	Testing Cohort	MR Egger	30	1.25608	1.0594	1.48927	0.0139063	0.0625781
Ratio of omega-6 fatty acids to omega-3 fatty acids	UC	Testing Cohort	Weighted median	30	1.1978	1.06763	1.34383	0.00210477	0.0355356
Ratio of omega-6 fatty acids to omega-3 fatty acids	UC	Testing Cohort	Inverse variance weighted	30	1.13566	0.998037	1.29227	0.0535834	0.133959
Ratio of omega-6 fatty acids to omega-3 fatty acids	UC	Testing Cohort	Simple mode	30	1.07492	0.804795	1.43572	0.628314	0.727949
Ratio of omega-6 fatty acids to omega-3 fatty acids	UC	Testing Cohort	Weighted mode	30	1.19135	1.06494	1.33276	0.00473808	0.0355356
Ratio of saturated fatty acids to total fatty acids	CD	Testing Cohort	MR Egger	24	0.889002	0.168891	4.67949	0.890833	0.958138
Ratio of saturated fatty acids to total fatty acids	CD	Testing Cohort	Weighted median	24	0.821807	0.435497	1.5508	0.544694	0.878065
Ratio of saturated fatty acids to total fatty acids	CD	Testing Cohort	Inverse variance weighted	24	0.910871	0.560854	1.47933	0.705942	0.957187
Ratio of saturated fatty acids to total fatty acids	CD	Testing Cohort	Simple mode	24	0.706808	0.218001	2.29163	0.568747	0.878065
Ratio of saturated fatty acids to total fatty acids	CD	Testing Cohort	Weighted mode	24	0.80976	0.254223	2.57927	0.724346	0.957187
Ratio of polyunsaturated fatty acids to total fatty acids	CD	Testing Cohort	MR Egger	45	0.835193	0.55433	1.25836	0.393942	0.805069
Ratio of polyunsaturated fatty acids to total fatty acids	CD	Testing Cohort	Weighted median	45	0.993238	0.694127	1.42124	0.970393	0.970393
Ratio of polyunsaturated fatty acids to total fatty acids	CD	Testing Cohort	Inverse variance weighted	45	1.0193	0.808956	1.28435	0.871197	0.958138
Ratio of polyunsaturated fatty acids to total fatty acids	CD	Testing Cohort	Simple mode	45	1.09151	0.533324	2.2339	0.81173	0.958138
Ratio of polyunsaturated fatty acids to total fatty acids	CD	Testing Cohort	Weighted mode	45	0.796273	0.532205	1.19136	0.27379	0.724737
Ratio of monounsaturated fatty acids to total fatty acids	CD	Testing Cohort	MR Egger	59	1.03615	0.79503	1.3504	0.793679	0.958138
Ratio of monounsaturated fatty acids to total fatty acids	CD	Testing Cohort	Weighted median	59	1.01812	0.781233	1.32684	0.894262	0.958138
Ratio of monounsaturated fatty acids to total fatty acids	CD	Testing Cohort	Inverse variance weighted	59	1.05821	0.890193	1.25794	0.521255	0.878065
Ratio of monounsaturated fatty acids to total fatty acids	CD	Testing Cohort	Simple mode	59	0.857638	0.493619	1.4901	0.587923	0.878065
Ratio of monounsaturated fatty acids to total fatty acids	CD	Testing Cohort	Weighted mode	59	1.09878	0.863215	1.39863	0.44726	0.805069
Ratio of omega-3 fatty acids to total fatty acids	CD	Testing Cohort	MR Egger	35	0.82584	0.692053	0.98549	0.0414235	0.260085
Ratio of omega-3 fatty acids to total fatty acids	CD	Testing Cohort	Weighted median	35	0.854846	0.731455	0.999053	0.0486196	0.260085
Ratio of omega-3 fatty acids to total fatty acids	CD	Testing Cohort	Inverse variance weighted	35	0.843152	0.734935	0.967303	0.0149193	0.260085
Ratio of omega-3 fatty acids to total fatty acids	CD	Testing Cohort	Simple mode	35	0.822498	0.520288	1.30024	0.408814	0.805069
Ratio of omega-3 fatty acids to total fatty acids	CD	Testing Cohort	Weighted mode	35	0.844356	0.72101	0.988803	0.0432465	0.260085
Ratio of omega-6 fatty acids to total fatty acids	CD	Testing Cohort	MR Egger	49	0.969178	0.633217	1.48339	0.885988	0.958138
Ratio of omega-6 fatty acids to total fatty acids	CD	Testing Cohort	Weighted median	49	1.06202	0.739559	1.52509	0.744478	0.957187
Ratio of omega-6 fatty acids to total fatty acids	CD	Testing Cohort	Inverse variance weighted	49	1.09985	0.861902	1.40349	0.44416	0.805069
Ratio of omega-6 fatty acids to total fatty acids	CD	Testing Cohort	Simple mode	49	1.61879	0.793505	3.3024	0.191722	0.539219
Ratio of omega-6 fatty acids to total fatty acids	CD	Testing Cohort	Weighted mode	49	1.10799	0.736896	1.66596	0.624402	0.878065
Ratio of docosahexaenoic acid to total fatty acid levels	CD	Testing Cohort	MR Egger	27	0.756263	0.579572	0.986821	0.050188	0.260085
Ratio of docosahexaenoic acid to total fatty acid levels	CD	Testing Cohort	Weighted median	27	0.801968	0.638565	1.00719	0.0576417	0.260085
Ratio of docosahexaenoic acid to total fatty acid levels	CD	Testing Cohort	Inverse variance weighted	27	0.874702	0.723157	1.05801	0.167857	0.503572
Ratio of docosahexaenoic acid to total fatty acid levels	CD	Testing Cohort	Simple mode	27	0.969425	0.542918	1.73099	0.917197	0.959858
Ratio of docosahexaenoic acid to total fatty acid levels	CD	Testing Cohort	Weighted mode	27	0.812966	0.654228	1.01022	0.0730349	0.273881
Ratio of linoleic acid to total fatty acids	CD	Testing Cohort	MR Egger	35	1.18472	0.811007	1.73064	0.387021	0.805069
Ratio of linoleic acid to total fatty acids	CD	Testing Cohort	Weighted median	35	1.36553	0.982428	1.89803	0.0636717	0.260475
Ratio of linoleic acid to total fatty acids	CD	Testing Cohort	Inverse variance weighted	35	1.19221	0.931219	1.52635	0.163109	0.503572
Ratio of linoleic acid to total fatty acids	CD	Testing Cohort	Simple mode	35	1.52669	0.673427	3.46107	0.318122	0.795304
Ratio of linoleic acid to total fatty acids	CD	Testing Cohort	Weighted mode	35	1.38814	0.962818	2.00135	0.0879192	0.304336
Ratio of polyunsaturated fatty acids to monounsaturated fatty acids	CD	Testing Cohort	MR Egger	54	0.888037	0.661326	1.19247	0.433374	0.805069
Ratio of polyunsaturated fatty acids to monounsaturated fatty acids	CD	Testing Cohort	Weighted median	54	1.0109	0.759324	1.34583	0.940807	0.962189
Ratio of polyunsaturated fatty acids to monounsaturated fatty acids	CD	Testing Cohort	Inverse variance weighted	54	1.02166	0.849255	1.22905	0.820265	0.958138
Ratio of polyunsaturated fatty acids to monounsaturated fatty acids	CD	Testing Cohort	Simple mode	54	1.18725	0.678705	2.07685	0.550007	0.878065
Ratio of polyunsaturated fatty acids to monounsaturated fatty acids	CD	Testing Cohort	Weighted mode	54	0.889609	0.683714	1.15751	0.387715	0.805069
Ratio of omega-6 fatty acids to omega-3 fatty acids	CD	Testing Cohort	MR Egger	30	1.28792	1.05363	1.57429	0.0198702	0.260085
Ratio of omega-6 fatty acids to omega-3 fatty acids	CD	Testing Cohort	Weighted median	30	1.17809	0.994593	1.39544	0.0577967	0.260085
Ratio of omega-6 fatty acids to omega-3 fatty acids	CD	Testing Cohort	Inverse variance weighted	30	1.16301	1.00058	1.35181	0.049126	0.260085
Ratio of omega-6 fatty acids to omega-3 fatty acids	CD	Testing Cohort	Simple mode	30	1.12425	0.716615	1.76375	0.614108	0.878065
Ratio of omega-6 fatty acids to omega-3 fatty acids	CD	Testing Cohort	Weighted mode	30	1.18816	1.00922	1.39883	0.0474398	0.260085

## Sheet: Table S6
Table S6 Associations of genetically predicted fatty acid with inflammatory bowel disease and its subtypes using meta-analysis for discovery cohort and testing cohort
Exposure	Outcome	Outcome-Cohort	Method	OR	OR_lci95	OR_uci95	Pval
Total fatty acid levels	IBD	Combined Cohort	MR Egger	1.10915	0.923103	1.33269	0.2688
Total fatty acid levels	IBD	Combined Cohort	Weighted median	0.938618	0.827073	1.06521	0.326421
Total fatty acid levels	IBD	Combined Cohort	Inverse variance weighted	0.945896	0.85185	1.05032	0.297861
Total fatty acid levels	IBD	Combined Cohort	Simple mode	1.05437	0.714484	1.55595	0.789729
Total fatty acid levels	IBD	Combined Cohort	Weighted mode	0.954781	0.771514	1.18158	0.670446
Saturated fatty acid levels	IBD	Combined Cohort	MR Egger	1.12776	0.910585	1.39673	0.270598
Saturated fatty acid levels	IBD	Combined Cohort	Weighted median	0.94064	0.818007	1.08166	0.390553
Saturated fatty acid levels	IBD	Combined Cohort	Inverse variance weighted	0.928795	0.824592	1.04617	0.223743
Saturated fatty acid levels	IBD	Combined Cohort	Simple mode	0.884936	0.674982	1.1602	0.376355
Saturated fatty acid levels	IBD	Combined Cohort	Weighted mode	0.944527	0.7966	1.11992	0.511371
Polyunsaturated fatty acid levels	IBD	Combined Cohort	MR Egger	0.990272	0.804758	1.21855	0.926407
Polyunsaturated fatty acid levels	IBD	Combined Cohort	Weighted median	0.910762	0.810297	1.02368	0.117009
Polyunsaturated fatty acid levels	IBD	Combined Cohort	Inverse variance weighted	0.942418	0.848142	1.04717	0.27011
Polyunsaturated fatty acid levels	IBD	Combined Cohort	Simple mode	1.24235	0.967744	1.59489	0.0886238
Polyunsaturated fatty acid levels	IBD	Combined Cohort	Weighted mode	0.881274	0.756702	1.02635	0.104073
Monounsaturated fatty acid levels	IBD	Combined Cohort	MR Egger	1.01923	0.854431	1.21581	0.832385
Monounsaturated fatty acid levels	IBD	Combined Cohort	Weighted median	0.930807	0.816059	1.06169	0.285432
Monounsaturated fatty acid levels	IBD	Combined Cohort	Inverse variance weighted	0.988685	0.889511	1.09892	0.832881
Monounsaturated fatty acid levels	IBD	Combined Cohort	Simple mode	1.02891	0.790861	1.33863	0.831861
Monounsaturated fatty acid levels	IBD	Combined Cohort	Weighted mode	0.939409	0.813035	1.08543	0.396482
Omega-3 fatty acid levels	IBD	Combined Cohort	MR Egger	0.802107	0.709947	0.90623	0.000398435
Omega-3 fatty acid levels	IBD	Combined Cohort	Weighted median	0.826952	0.767212	0.891345	6.81801e-07
Omega-3 fatty acid levels	IBD	Combined Cohort	Inverse variance weighted	0.888013	0.813076	0.969857	0.00828084
Omega-3 fatty acid levels	IBD	Combined Cohort	Simple mode	0.841368	0.685283	1.033	0.0989814
Omega-3 fatty acid levels	IBD	Combined Cohort	Weighted mode	0.83187	0.775121	0.892774	3.28705e-07
Omega-6 fatty acid levels	IBD	Combined Cohort	MR Egger	1.06027	0.829415	1.35539	0.640399
Omega-6 fatty acid levels	IBD	Combined Cohort	Weighted median	0.955311	0.838519	1.08837	0.491976
Omega-6 fatty acid levels	IBD	Combined Cohort	Inverse variance weighted	0.972077	0.860994	1.09749	0.647365
Omega-6 fatty acid levels	IBD	Combined Cohort	Simple mode	1.16558	0.752152	1.80624	0.492992
Omega-6 fatty acid levels	IBD	Combined Cohort	Weighted mode	0.915975	0.785715	1.06783	0.262116
Docosahexaenoic acid levels	IBD	Combined Cohort	MR Egger	0.771342	0.676518	0.879457	0.000104777
Docosahexaenoic acid levels	IBD	Combined Cohort	Weighted median	0.80531	0.737443	0.879422	1.43186e-06
Docosahexaenoic acid levels	IBD	Combined Cohort	Inverse variance weighted	0.876467	0.797072	0.963771	0.00649561
Docosahexaenoic acid levels	IBD	Combined Cohort	Simple mode	0.941177	0.531259	1.66739	0.835407
Docosahexaenoic acid levels	IBD	Combined Cohort	Weighted mode	0.811098	0.746095	0.881764	9.00253e-07
Linoleic acid levels	IBD	Combined Cohort	MR Egger	1.09331	0.826404	1.44641	0.532165
Linoleic acid levels	IBD	Combined Cohort	Weighted median	1.00175	0.781674	1.28378	0.989003
Linoleic acid levels	IBD	Combined Cohort	Inverse variance weighted	1.05122	0.923853	1.19615	0.448416
Linoleic acid levels	IBD	Combined Cohort	Simple mode	1.04785	0.822252	1.33533	0.705563
Linoleic acid levels	IBD	Combined Cohort	Weighted mode	0.979562	0.66791	1.43663	0.915829
Total fatty acid levels	UC	Combined Cohort	MR Egger	1.15024	0.938639	1.40953	0.177196
Total fatty acid levels	UC	Combined Cohort	Weighted median	1.00787	0.872078	1.16481	0.915423
Total fatty acid levels	UC	Combined Cohort	Inverse variance weighted	0.923257	0.821039	1.0382	0.182284
Total fatty acid levels	UC	Combined Cohort	Simple mode	1.06261	0.821574	1.37435	0.643625
Total fatty acid levels	UC	Combined Cohort	Weighted mode	1.01476	0.855595	1.20352	0.866369
Saturated fatty acid levels	UC	Combined Cohort	MR Egger	1.2057	0.950123	1.53002	0.1238
Saturated fatty acid levels	UC	Combined Cohort	Weighted median	1.01062	0.855594	1.19374	0.901018
Saturated fatty acid levels	UC	Combined Cohort	Inverse variance weighted	0.904921	0.790661	1.03569	0.14686
Saturated fatty acid levels	UC	Combined Cohort	Simple mode	1.04173	0.795078	1.3649	0.766807
Saturated fatty acid levels	UC	Combined Cohort	Weighted mode	1.00057	0.830303	1.20574	0.995264
Polyunsaturated fatty acid levels	UC	Combined Cohort	MR Egger	1.01056	0.801471	1.2742	0.929208
Polyunsaturated fatty acid levels	UC	Combined Cohort	Weighted median	0.936307	0.815642	1.07482	0.349831
Polyunsaturated fatty acid levels	UC	Combined Cohort	Inverse variance weighted	0.912293	0.81046	1.02692	0.128492
Polyunsaturated fatty acid levels	UC	Combined Cohort	Simple mode	1.07074	0.836585	1.37042	0.587246
Polyunsaturated fatty acid levels	UC	Combined Cohort	Weighted mode	0.936539	0.796857	1.10071	0.426261
Monounsaturated fatty acid levels	UC	Combined Cohort	MR Egger	1.0845	0.893698	1.31603	0.411295
Monounsaturated fatty acid levels	UC	Combined Cohort	Weighted median	1.06709	0.925796	1.22995	0.370224
Monounsaturated fatty acid levels	UC	Combined Cohort	Inverse variance weighted	0.984196	0.875934	1.10584	0.788758
Monounsaturated fatty acid levels	UC	Combined Cohort	Simple mode	1.06038	0.804367	1.39788	0.677517
Monounsaturated fatty acid levels	UC	Combined Cohort	Weighted mode	1.00635	0.859403	1.17843	0.937336
Omega-3 fatty acid levels	UC	Combined Cohort	MR Egger	0.821913	0.72235	0.935199	0.00291189
Omega-3 fatty acid levels	UC	Combined Cohort	Weighted median	0.845826	0.772418	0.92621	0.000300544
Omega-3 fatty acid levels	UC	Combined Cohort	Inverse variance weighted	0.87662	0.799777	0.960845	0.00490356
Omega-3 fatty acid levels	UC	Combined Cohort	Simple mode	0.962909	0.765509	1.21121	0.746768
Omega-3 fatty acid levels	UC	Combined Cohort	Weighted mode	0.858586	0.789578	0.933625	0.000361711
Omega-6 fatty acid levels	UC	Combined Cohort	MR Egger	1.00808	0.776375	1.30895	0.951814
Omega-6 fatty acid levels	UC	Combined Cohort	Weighted median	0.948364	0.818122	1.09934	0.481804
Omega-6 fatty acid levels	UC	Combined Cohort	Inverse variance weighted	0.953983	0.838029	1.08598	0.476161
Omega-6 fatty acid levels	UC	Combined Cohort	Simple mode	1.02252	0.78319	1.33498	0.869983
Omega-6 fatty acid levels	UC	Combined Cohort	Weighted mode	0.977705	0.818466	1.16792	0.80368
Docosahexaenoic acid levels	UC	Combined Cohort	MR Egger	0.791689	0.685641	0.914138	0.00145539
Docosahexaenoic acid levels	UC	Combined Cohort	Weighted median	0.822592	0.742078	0.911843	0.000202436
Docosahexaenoic acid levels	UC	Combined Cohort	Inverse variance weighted	0.865692	0.78178	0.958611	0.00556222
Docosahexaenoic acid levels	UC	Combined Cohort	Simple mode	1.11025	0.796919	1.54678	0.536447
Docosahexaenoic acid levels	UC	Combined Cohort	Weighted mode	0.838897	0.758008	0.928418	0.000684615
Linoleic acid levels	UC	Combined Cohort	MR Egger	1.05839	0.665067	1.68431	0.810814
Linoleic acid levels	UC	Combined Cohort	Weighted median	1.01204	0.854755	1.19827	0.889551
Linoleic acid levels	UC	Combined Cohort	Inverse variance weighted	1.02151	0.893638	1.16768	0.755113
Linoleic acid levels	UC	Combined Cohort	Simple mode	1.14421	0.82809	1.581	0.414181
Linoleic acid levels	UC	Combined Cohort	Weighted mode	0.950257	0.751863	1.201	0.669353
Total fatty acid levels	CD	Combined Cohort	MR Egger	1.08135	0.833055	1.40365	0.556787
Total fatty acid levels	CD	Combined Cohort	Weighted median	0.943449	0.781678	1.1387	0.544134
Total fatty acid levels	CD	Combined Cohort	Inverse variance weighted	0.964356	0.83252	1.11707	0.628454
Total fatty acid levels	CD	Combined Cohort	Simple mode	0.623819	0.427393	0.910519	0.0144523
Total fatty acid levels	CD	Combined Cohort	Weighted mode	0.914523	0.723453	1.15606	0.454923
Saturated fatty acid levels	CD	Combined Cohort	MR Egger	1.0854	0.802354	1.4683	0.595022
Saturated fatty acid levels	CD	Combined Cohort	Weighted median	0.946027	0.764822	1.17016	0.609038
Saturated fatty acid levels	CD	Combined Cohort	Inverse variance weighted	0.956146	0.810362	1.12816	0.595207
Saturated fatty acid levels	CD	Combined Cohort	Simple mode	0.811718	0.523893	1.25768	0.35044
Saturated fatty acid levels	CD	Combined Cohort	Weighted mode	0.926214	0.701404	1.22308	0.588949
Polyunsaturated fatty acid levels	CD	Combined Cohort	MR Egger	0.927066	0.69782	1.23162	0.601305
Polyunsaturated fatty acid levels	CD	Combined Cohort	Weighted median	0.903103	0.75805	1.07591	0.253915
Polyunsaturated fatty acid levels	CD	Combined Cohort	Inverse variance weighted	0.89388	0.773286	1.03328	0.129213
Polyunsaturated fatty acid levels	CD	Combined Cohort	Simple mode	0.840401	0.485265	1.45544	0.534901
Polyunsaturated fatty acid levels	CD	Combined Cohort	Weighted mode	0.899286	0.723677	1.11751	0.338237
Monounsaturated fatty acid levels	CD	Combined Cohort	MR Egger	0.974419	0.764834	1.24144	0.833886
Monounsaturated fatty acid levels	CD	Combined Cohort	Weighted median	0.98671	0.807271	1.20603	0.896057
Monounsaturated fatty acid levels	CD	Combined Cohort	Inverse variance weighted	0.991148	0.856274	1.14727	0.905161
Monounsaturated fatty acid levels	CD	Combined Cohort	Simple mode	0.691674	0.466471	1.0256	0.0666263
Monounsaturated fatty acid levels	CD	Combined Cohort	Weighted mode	0.955123	0.775694	1.17606	0.665391
Omega-3 fatty acid levels	CD	Combined Cohort	MR Egger	0.74279	0.629946	0.875848	0.000405106
Omega-3 fatty acid levels	CD	Combined Cohort	Weighted median	0.75922	0.6799	0.847794	9.94188e-07
Omega-3 fatty acid levels	CD	Combined Cohort	Inverse variance weighted	0.852685	0.757148	0.960277	0.008576
Omega-3 fatty acid levels	CD	Combined Cohort	Simple mode	0.743865	0.548445	1.00892	0.0570565
Omega-3 fatty acid levels	CD	Combined Cohort	Weighted mode	0.760908	0.689571	0.839624	5.32158e-08
Omega-6 fatty acid levels	CD	Combined Cohort	MR Egger	1.04719	0.766065	1.43147	0.772507
Omega-6 fatty acid levels	CD	Combined Cohort	Weighted median	0.981855	0.810431	1.18954	0.851623
Omega-6 fatty acid levels	CD	Combined Cohort	Inverse variance weighted	0.947403	0.811711	1.10578	0.493295
Omega-6 fatty acid levels	CD	Combined Cohort	Simple mode	0.882328	0.625091	1.24542	0.476524
Omega-6 fatty acid levels	CD	Combined Cohort	Weighted mode	0.959529	0.75664	1.21682	0.733216
Docosahexaenoic acid levels	CD	Combined Cohort	MR Egger	0.703864	0.586166	0.845194	0.000168905
Docosahexaenoic acid levels	CD	Combined Cohort	Weighted median	0.7413	0.652565	0.842101	4.18695e-06
Docosahexaenoic acid levels	CD	Combined Cohort	Inverse variance weighted	0.829647	0.728058	0.945411	0.00507434
Docosahexaenoic acid levels	CD	Combined Cohort	Simple mode	0.876202	0.601224	1.27695	0.491613
Docosahexaenoic acid levels	CD	Combined Cohort	Weighted mode	0.735028	0.650067	0.831094	9.01315e-07
Linoleic acid levels	CD	Combined Cohort	MR Egger	1.0305	0.721661	1.47151	0.868712
Linoleic acid levels	CD	Combined Cohort	Weighted median	1.00728	0.820972	1.23587	0.944577
Linoleic acid levels	CD	Combined Cohort	Inverse variance weighted	1.03854	0.880762	1.22459	0.652847
Linoleic acid levels	CD	Combined Cohort	Simple mode	1.00033	0.696742	1.43619	0.998588
Linoleic acid levels	CD	Combined Cohort	Weighted mode	0.957148	0.73774	1.24181	0.741635
Ratio of saturated fatty acids to total fatty acids	IBD	Combined Cohort	MR Egger	0.963035	0.517526	1.79206	0.905375
Ratio of saturated fatty acids to total fatty acids	IBD	Combined Cohort	Weighted median	0.937868	0.738757	1.19064	0.598309
Ratio of saturated fatty acids to total fatty acids	IBD	Combined Cohort	Inverse variance weighted	0.973493	0.791136	1.19788	0.799611
Ratio of saturated fatty acids to total fatty acids	IBD	Combined Cohort	Simple mode	0.895528	0.56437	1.421	0.639491
Ratio of saturated fatty acids to total fatty acids	IBD	Combined Cohort	Weighted mode	0.966608	0.675585	1.383	0.852584
Ratio of polyunsaturated fatty acids to total fatty acids	IBD	Combined Cohort	MR Egger	0.705247	0.50097	0.992821	0.0453651
Ratio of polyunsaturated fatty acids to total fatty acids	IBD	Combined Cohort	Weighted median	0.846175	0.713074	1.00412	0.0557634
Ratio of polyunsaturated fatty acids to total fatty acids	IBD	Combined Cohort	Inverse variance weighted	0.950293	0.832692	1.0845	0.449394
Ratio of polyunsaturated fatty acids to total fatty acids	IBD	Combined Cohort	Simple mode	1.03962	0.706127	1.53061	0.843931
Ratio of polyunsaturated fatty acids to total fatty acids	IBD	Combined Cohort	Weighted mode	0.687009	0.579646	0.814258	1.49157e-05
Ratio of monounsaturated fatty acids to total fatty acids	IBD	Combined Cohort	MR Egger	1.20207	1.02964	1.40338	0.0198251
Ratio of monounsaturated fatty acids to total fatty acids	IBD	Combined Cohort	Weighted median	1.18345	1.05052	1.3332	0.00559485
Ratio of monounsaturated fatty acids to total fatty acids	IBD	Combined Cohort	Inverse variance weighted	1.07565	0.97093	1.19167	0.162877
Ratio of monounsaturated fatty acids to total fatty acids	IBD	Combined Cohort	Simple mode	0.980845	0.748441	1.28542	0.888519
Ratio of monounsaturated fatty acids to total fatty acids	IBD	Combined Cohort	Weighted mode	1.2022	1.07695	1.34203	0.00103596
Ratio of omega-3 fatty acids to total fatty acids	IBD	Combined Cohort	MR Egger	0.814829	0.731732	0.907362	0.000190464
Ratio of omega-3 fatty acids to total fatty acids	IBD	Combined Cohort	Weighted median	0.849679	0.797373	0.905416	5.03237e-07
Ratio of omega-3 fatty acids to total fatty acids	IBD	Combined Cohort	Inverse variance weighted	0.875933	0.803959	0.95435	0.00246148
Ratio of omega-3 fatty acids to total fatty acids	IBD	Combined Cohort	Simple mode	0.745671	0.498687	1.11498	0.152792
Ratio of omega-3 fatty acids to total fatty acids	IBD	Combined Cohort	Weighted mode	0.846904	0.794897	0.902314	2.76236e-07
Ratio of omega-6 fatty acids to total fatty acids	IBD	Combined Cohort	MR Egger	0.840134	0.686844	1.02763	0.0901221
Ratio of omega-6 fatty acids to total fatty acids	IBD	Combined Cohort	Weighted median	0.95396	0.813679	1.11843	0.561371
Ratio of omega-6 fatty acids to total fatty acids	IBD	Combined Cohort	Inverse variance weighted	1.00661	0.893829	1.13361	0.913508
Ratio of omega-6 fatty acids to total fatty acids	IBD	Combined Cohort	Simple mode	1.09165	0.789913	1.50865	0.595243
Ratio of omega-6 fatty acids to total fatty acids	IBD	Combined Cohort	Weighted mode	0.997776	0.815434	1.22089	0.982748
Ratio of docosahexaenoic acid to total fatty acid levels	IBD	Combined Cohort	MR Egger	0.742471	0.637647	0.864528	0.000125781
Ratio of docosahexaenoic acid to total fatty acid levels	IBD	Combined Cohort	Weighted median	0.7949	0.727011	0.869128	4.66997e-07
Ratio of docosahexaenoic acid to total fatty acid levels	IBD	Combined Cohort	Inverse variance weighted	0.87258	0.777114	0.979775	0.0211334
Ratio of docosahexaenoic acid to total fatty acid levels	IBD	Combined Cohort	Simple mode	0.83498	0.464562	1.50075	0.54659
Ratio of docosahexaenoic acid to total fatty acid levels	IBD	Combined Cohort	Weighted mode	0.796584	0.725708	0.874383	1.7239e-06
Ratio of linoleic acid to total fatty acids	IBD	Combined Cohort	MR Egger	1.12709	0.927544	1.36956	0.228826
Ratio of linoleic acid to total fatty acids	IBD	Combined Cohort	Weighted median	1.37252	1.19142	1.58114	1.15441e-05
Ratio of linoleic acid to total fatty acids	IBD	Combined Cohort	Inverse variance weighted	1.18594	1.04681	1.34355	0.00739374
Ratio of linoleic acid to total fatty acids	IBD	Combined Cohort	Simple mode	1.53816	0.978408	2.41816	0.0621258
Ratio of linoleic acid to total fatty acids	IBD	Combined Cohort	Weighted mode	1.40636	1.21453	1.62848	5.17396e-06
Ratio of polyunsaturated fatty acids to monounsaturated fatty acids	IBD	Combined Cohort	MR Egger	0.785022	0.661978	0.930936	0.0053904
Ratio of polyunsaturated fatty acids to monounsaturated fatty acids	IBD	Combined Cohort	Weighted median	0.864629	0.749567	0.997355	0.0458996
Ratio of polyunsaturated fatty acids to monounsaturated fatty acids	IBD	Combined Cohort	Inverse variance weighted	0.956129	0.855901	1.0681	0.42719
Ratio of polyunsaturated fatty acids to monounsaturated fatty acids	IBD	Combined Cohort	Simple mode	1.06678	0.788032	1.44414	0.675676
Ratio of polyunsaturated fatty acids to monounsaturated fatty acids	IBD	Combined Cohort	Weighted mode	0.796878	0.656643	0.967062	0.021499
Ratio of omega-6 fatty acids to omega-3 fatty acids	IBD	Combined Cohort	MR Egger	1.25448	1.10371	1.42585	0.000519681
Ratio of omega-6 fatty acids to omega-3 fatty acids	IBD	Combined Cohort	Weighted median	1.18759	1.10972	1.27091	6.72308e-07
Ratio of omega-6 fatty acids to omega-3 fatty acids	IBD	Combined Cohort	Inverse variance weighted	1.12058	1.01531	1.23676	0.0237092
Ratio of omega-6 fatty acids to omega-3 fatty acids	IBD	Combined Cohort	Simple mode	1.24929	1.01773	1.53355	0.0333395
Ratio of omega-6 fatty acids to omega-3 fatty acids	IBD	Combined Cohort	Weighted mode	1.20502	1.13284	1.2818	3.26488e-09
Ratio of saturated fatty acids to total fatty acids	UC	Combined Cohort	MR Egger	1.0017	0.534714	1.87651	0.995775
Ratio of saturated fatty acids to total fatty acids	UC	Combined Cohort	Weighted median	1.07377	0.810517	1.42254	0.619886
Ratio of saturated fatty acids to total fatty acids	UC	Combined Cohort	Inverse variance weighted	1.03716	0.841718	1.27799	0.731952
Ratio of saturated fatty acids to total fatty acids	UC	Combined Cohort	Simple mode	1.02167	0.608799	1.71453	0.935318
Ratio of saturated fatty acids to total fatty acids	UC	Combined Cohort	Weighted mode	1.09444	0.712349	1.68147	0.680438
Ratio of polyunsaturated fatty acids to total fatty acids	UC	Combined Cohort	MR Egger	0.685684	0.534735	0.879244	0.00293564
Ratio of polyunsaturated fatty acids to total fatty acids	UC	Combined Cohort	Weighted median	0.796071	0.66181	0.957569	0.0155192
Ratio of polyunsaturated fatty acids to total fatty acids	UC	Combined Cohort	Inverse variance weighted	0.944122	0.814909	1.09382	0.443841
Ratio of polyunsaturated fatty acids to total fatty acids	UC	Combined Cohort	Simple mode	0.887271	0.616732	1.27648	0.519238
Ratio of polyunsaturated fatty acids to total fatty acids	UC	Combined Cohort	Weighted mode	0.741262	0.608968	0.902295	0.00283567
Ratio of monounsaturated fatty acids to total fatty acids	UC	Combined Cohort	MR Egger	1.25501	1.04924	1.50113	0.012919
Ratio of monounsaturated fatty acids to total fatty acids	UC	Combined Cohort	Weighted median	1.23914	1.08585	1.41408	0.00146105
Ratio of monounsaturated fatty acids to total fatty acids	UC	Combined Cohort	Inverse variance weighted	1.06137	0.94163	1.19634	0.329452
Ratio of monounsaturated fatty acids to total fatty acids	UC	Combined Cohort	Simple mode	1.17319	0.887038	1.55166	0.262844
Ratio of monounsaturated fatty acids to total fatty acids	UC	Combined Cohort	Weighted mode	1.22238	1.08197	1.38101	0.00125777
Ratio of omega-3 fatty acids to total fatty acids	UC	Combined Cohort	MR Egger	0.827055	0.740285	0.923996	0.000785684
Ratio of omega-3 fatty acids to total fatty acids	UC	Combined Cohort	Weighted median	0.86464	0.79836	0.936423	0.000351212
Ratio of omega-3 fatty acids to total fatty acids	UC	Combined Cohort	Inverse variance weighted	0.876024	0.802718	0.956026	0.00299214
Ratio of omega-3 fatty acids to total fatty acids	UC	Combined Cohort	Simple mode	0.906141	0.708286	1.15927	0.432947
Ratio of omega-3 fatty acids to total fatty acids	UC	Combined Cohort	Weighted mode	0.857775	0.794215	0.926421	9.3972e-05
Ratio of omega-6 fatty acids to total fatty acids	UC	Combined Cohort	MR Egger	0.818961	0.660731	1.01508	0.0682603
Ratio of omega-6 fatty acids to total fatty acids	UC	Combined Cohort	Weighted median	0.8956	0.752834	1.06544	0.21331
Ratio of omega-6 fatty acids to total fatty acids	UC	Combined Cohort	Inverse variance weighted	0.967402	0.852745	1.09748	0.606631
Ratio of omega-6 fatty acids to total fatty acids	UC	Combined Cohort	Simple mode	0.927422	0.662734	1.29782	0.66032
Ratio of omega-6 fatty acids to total fatty acids	UC	Combined Cohort	Weighted mode	0.877294	0.715741	1.07531	0.207415
Ratio of docosahexaenoic acid to total fatty acid levels	UC	Combined Cohort	MR Egger	0.756866	0.647976	0.884055	0.000439877
Ratio of docosahexaenoic acid to total fatty acid levels	UC	Combined Cohort	Weighted median	0.819419	0.733213	0.915761	0.000445447
Ratio of docosahexaenoic acid to total fatty acid levels	UC	Combined Cohort	Inverse variance weighted	0.868771	0.77386	0.975323	0.0171595
Ratio of docosahexaenoic acid to total fatty acid levels	UC	Combined Cohort	Simple mode	0.886013	0.632496	1.24115	0.481593
Ratio of docosahexaenoic acid to total fatty acid levels	UC	Combined Cohort	Weighted mode	0.810348	0.723512	0.907606	0.000276564
Ratio of linoleic acid to total fatty acids	UC	Combined Cohort	MR Egger	1.15305	0.924662	1.43785	0.206054
Ratio of linoleic acid to total fatty acids	UC	Combined Cohort	Weighted median	1.33156	1.13695	1.55947	0.000382048
Ratio of linoleic acid to total fatty acids	UC	Combined Cohort	Inverse variance weighted	1.1941	1.03578	1.37661	0.0145073
Ratio of linoleic acid to total fatty acids	UC	Combined Cohort	Simple mode	1.09924	0.6624	1.82417	0.714265
Ratio of linoleic acid to total fatty acids	UC	Combined Cohort	Weighted mode	1.29267	1.08821	1.53553	0.00347413
Ratio of polyunsaturated fatty acids to monounsaturated fatty acids	UC	Combined Cohort	MR Egger	0.764343	0.625379	0.934186	0.00866637
Ratio of polyunsaturated fatty acids to monounsaturated fatty acids	UC	Combined Cohort	Weighted median	0.812386	0.701891	0.940276	0.00534363
Ratio of polyunsaturated fatty acids to monounsaturated fatty acids	UC	Combined Cohort	Inverse variance weighted	0.954593	0.83841	1.08688	0.482801
Ratio of polyunsaturated fatty acids to monounsaturated fatty acids	UC	Combined Cohort	Simple mode	0.983882	0.738376	1.31102	0.911655
Ratio of polyunsaturated fatty acids to monounsaturated fatty acids	UC	Combined Cohort	Weighted mode	0.804678	0.702574	0.921621	0.00169566
Ratio of omega-6 fatty acids to omega-3 fatty acids	UC	Combined Cohort	MR Egger	1.22425	1.07883	1.38927	0.00171249
Ratio of omega-6 fatty acids to omega-3 fatty acids	UC	Combined Cohort	Weighted median	1.16622	1.07474	1.26548	0.000224867
Ratio of omega-6 fatty acids to omega-3 fatty acids	UC	Combined Cohort	Inverse variance weighted	1.13001	1.02832	1.24176	0.011075
Ratio of omega-6 fatty acids to omega-3 fatty acids	UC	Combined Cohort	Simple mode	1.05832	0.84497	1.32553	0.621704
Ratio of omega-6 fatty acids to omega-3 fatty acids	UC	Combined Cohort	Weighted mode	1.16194	1.07391	1.25718	0.000188414
Ratio of saturated fatty acids to total fatty acids	CD	Combined Cohort	MR Egger	0.836826	0.330525	2.11868	0.707023
Ratio of saturated fatty acids to total fatty acids	CD	Combined Cohort	Weighted median	0.919944	0.636043	1.33057	0.657656
Ratio of saturated fatty acids to total fatty acids	CD	Combined Cohort	Inverse variance weighted	0.878689	0.639492	1.20736	0.425054
Ratio of saturated fatty acids to total fatty acids	CD	Combined Cohort	Simple mode	0.894383	0.42614	1.87713	0.767922
Ratio of saturated fatty acids to total fatty acids	CD	Combined Cohort	Weighted mode	0.891995	0.47833	1.6634	0.719236
Ratio of polyunsaturated fatty acids to total fatty acids	CD	Combined Cohort	MR Egger	0.704183	0.516795	0.959516	0.0262996
Ratio of polyunsaturated fatty acids to total fatty acids	CD	Combined Cohort	Weighted median	0.835907	0.647255	1.07954	0.169607
Ratio of polyunsaturated fatty acids to total fatty acids	CD	Combined Cohort	Inverse variance weighted	0.92255	0.772203	1.10217	0.374444
Ratio of polyunsaturated fatty acids to total fatty acids	CD	Combined Cohort	Simple mode	1.2505	0.738233	2.11822	0.405799
Ratio of polyunsaturated fatty acids to total fatty acids	CD	Combined Cohort	Weighted mode	0.63084	0.410353	0.969795	0.0357507
Ratio of monounsaturated fatty acids to total fatty acids	CD	Combined Cohort	MR Egger	1.1609	0.943671	1.42813	0.158111
Ratio of monounsaturated fatty acids to total fatty acids	CD	Combined Cohort	Weighted median	1.16497	0.970951	1.39776	0.100423
Ratio of monounsaturated fatty acids to total fatty acids	CD	Combined Cohort	Inverse variance weighted	1.15949	0.950159	1.41495	0.145199
Ratio of monounsaturated fatty acids to total fatty acids	CD	Combined Cohort	Simple mode	0.917151	0.611398	1.37581	0.675957
Ratio of monounsaturated fatty acids to total fatty acids	CD	Combined Cohort	Weighted mode	1.28884	0.956722	1.73625	0.095125
Ratio of omega-3 fatty acids to total fatty acids	CD	Combined Cohort	MR Egger	0.781526	0.678269	0.900504	0.000650837
Ratio of omega-3 fatty acids to total fatty acids	CD	Combined Cohort	Weighted median	0.784428	0.713922	0.861899	4.35497e-07
Ratio of omega-3 fatty acids to total fatty acids	CD	Combined Cohort	Inverse variance weighted	0.823921	0.737533	0.920428	0.000609918
Ratio of omega-3 fatty acids to total fatty acids	CD	Combined Cohort	Simple mode	0.872447	0.64223	1.18519	0.382671
Ratio of omega-3 fatty acids to total fatty acids	CD	Combined Cohort	Weighted mode	0.779472	0.712435	0.852816	5.63691e-08
Ratio of omega-6 fatty acids to total fatty acids	CD	Combined Cohort	MR Egger	0.866264	0.635163	1.18145	0.364517
Ratio of omega-6 fatty acids to total fatty acids	CD	Combined Cohort	Weighted median	1.00241	0.796508	1.26154	0.983634
Ratio of omega-6 fatty acids to total fatty acids	CD	Combined Cohort	Inverse variance weighted	1.02243	0.853378	1.22497	0.809914
Ratio of omega-6 fatty acids to total fatty acids	CD	Combined Cohort	Simple mode	0.979235	0.376497	2.5469	0.965681
Ratio of omega-6 fatty acids to total fatty acids	CD	Combined Cohort	Weighted mode	0.853675	0.524045	1.39064	0.525142
Ratio of docosahexaenoic acid to total fatty acid levels	CD	Combined Cohort	MR Egger	0.683753	0.555665	0.841368	0.000328144
Ratio of docosahexaenoic acid to total fatty acid levels	CD	Combined Cohort	Weighted median	0.705248	0.618135	0.804637	2.08829e-07
Ratio of docosahexaenoic acid to total fatty acid levels	CD	Combined Cohort	Inverse variance weighted	0.825865	0.709725	0.961012	0.013351
Ratio of docosahexaenoic acid to total fatty acid levels	CD	Combined Cohort	Simple mode	0.874067	0.590346	1.29414	0.501449
Ratio of docosahexaenoic acid to total fatty acid levels	CD	Combined Cohort	Weighted mode	0.727357	0.636172	0.831614	3.19392e-06
Ratio of linoleic acid to total fatty acids	CD	Combined Cohort	MR Egger	1.2273	0.929054	1.62128	0.149332
Ratio of linoleic acid to total fatty acids	CD	Combined Cohort	Weighted median	1.61728	1.20686	2.16727	0.00128696
Ratio of linoleic acid to total fatty acids	CD	Combined Cohort	Inverse variance weighted	1.2308	1.02947	1.47152	0.0226903
Ratio of linoleic acid to total fatty acids	CD	Combined Cohort	Simple mode	1.57214	0.814417	3.03484	0.177583
Ratio of linoleic acid to total fatty acids	CD	Combined Cohort	Weighted mode	1.68067	1.35107	2.09067	3.13795e-06
Ratio of polyunsaturated fatty acids to monounsaturated fatty acids	CD	Combined Cohort	MR Egger	0.792912	0.633408	0.992581	0.042873
Ratio of polyunsaturated fatty acids to monounsaturated fatty acids	CD	Combined Cohort	Weighted median	0.864623	0.638246	1.17129	0.347649
Ratio of polyunsaturated fatty acids to monounsaturated fatty acids	CD	Combined Cohort	Inverse variance weighted	0.908848	0.71225	1.15971	0.442173
Ratio of polyunsaturated fatty acids to monounsaturated fatty acids	CD	Combined Cohort	Simple mode	1.15035	0.734775	1.80096	0.54026
Ratio of polyunsaturated fatty acids to monounsaturated fatty acids	CD	Combined Cohort	Weighted mode	0.742129	0.527137	1.0448	0.0874832
Ratio of omega-6 fatty acids to omega-3 fatty acids	CD	Combined Cohort	MR Egger	1.33922	1.12518	1.59398	0.0010112
Ratio of omega-6 fatty acids to omega-3 fatty acids	CD	Combined Cohort	Weighted median	1.29015	1.16768	1.42546	5.55112e-07
Ratio of omega-6 fatty acids to omega-3 fatty acids	CD	Combined Cohort	Inverse variance weighted	1.17771	1.03313	1.34251	0.014374
Ratio of omega-6 fatty acids to omega-3 fatty acids	CD	Combined Cohort	Simple mode	1.23219	0.906909	1.67413	0.181836
Ratio of omega-6 fatty acids to omega-3 fatty acids	CD	Combined Cohort	Weighted mode	1.28077	1.16284	1.41066	5.13577e-07

## Sheet: Table S7
Table S7 Associations of six potential genetically predicted fatty acid measures with inflammatory bowel disease and its subtypes using using multivariate Mendelian randomization adjustment
Exposure	Outcome	Adjustment	NSNP	OR	OR_lci95	OR_uci95	Pval
Omega-3 fatty acid levels	IBD	Saturated fatty acid levels	45	0.808049	0.668913	0.976126	0.0270617
Omega-3 fatty acid levels	UC	Saturated fatty acid levels	45	0.853686	0.689626	1.05678	0.146268
Omega-3 fatty acid levels	CD	Saturated fatty acid levels	45	0.73472	0.566155	0.953474	0.0204331
Omega-3 fatty acid levels	IBD	Monounsaturated fatty acid levels	43	0.819974	0.696519	0.965311	0.0171228
Omega-3 fatty acid levels	UC	Monounsaturated fatty acid levels	43	0.843373	0.708278	1.00424	0.0558079
Omega-3 fatty acid levels	CD	Monounsaturated fatty acid levels	43	0.784538	0.625034	0.984746	0.0363887
Omega-3 fatty acid levels	IBD	Omega-6 fatty acid levels	44	0.829447	0.691093	0.995498	0.0445938
Omega-3 fatty acid levels	UC	Omega-6 fatty acid levels	44	0.864982	0.729003	1.02633	0.0964701
Omega-3 fatty acid levels	CD	Omega-6 fatty acid levels	44	0.783478	0.607857	1.00984	0.0595132
Omega-3 fatty acid levels	IBD	Linoleic acid levels	43	0.839118	0.722509	0.974546	0.0215753
Omega-3 fatty acid levels	UC	Linoleic acid levels	43	0.865995	0.75724	0.990369	0.0356112
Omega-3 fatty acid levels	CD	Linoleic acid levels	43	0.809033	0.653231	1.002	0.052171
Omega-3 fatty acid levels	IBD	Ratio of saturated fatty acids to total fatty acids	46	0.844879	0.732638	0.974316	0.0204615
Omega-3 fatty acid levels	UC	Ratio of saturated fatty acids to total fatty acids	46	0.852616	0.746199	0.974209	0.0190702
Omega-3 fatty acid levels	CD	Ratio of saturated fatty acids to total fatty acids	46	0.838812	0.674709	1.04283	0.11355
Omega-3 fatty acid levels	IBD	Ratio of monounsaturated fatty acids to total fatty acids	43	0.84893	0.739193	0.974959	0.0203901
Omega-3 fatty acid levels	UC	Ratio of monounsaturated fatty acids to total fatty acids	43	0.867025	0.758901	0.990554	0.0357593
Omega-3 fatty acid levels	CD	Ratio of monounsaturated fatty acids to total fatty acids	43	0.836149	0.681612	1.02572	0.086088
Omega-3 fatty acid levels	IBD	Ratio of omega-6 fatty acids to total fatty acids	44	0.786848	0.668586	0.92603	0.00391654
Omega-3 fatty acid levels	UC	Ratio of omega-6 fatty acids to total fatty acids	44	0.813943	0.697545	0.949765	0.00893309
Omega-3 fatty acid levels	CD	Ratio of omega-6 fatty acids to total fatty acids	44	0.749496	0.591611	0.949516	0.0168839
Omega-3 fatty acid levels	IBD	Ratio of linoleic acid to total fatty acids	44	0.823775	0.66677	1.01775	0.0723496
Omega-3 fatty acid levels	UC	Ratio of linoleic acid to total fatty acids	44	0.815143	0.666731	0.99659	0.0462277
Omega-3 fatty acid levels	CD	Ratio of linoleic acid to total fatty acids	44	0.824577	0.598449	1.13615	0.23821
Docosahexaenoic acid levels	IBD	Saturated fatty acid levels	36	0.815896	0.681504	0.976789	0.0267089
Docosahexaenoic acid levels	UC	Saturated fatty acid levels	36	0.851208	0.687805	1.05343	0.138512
Docosahexaenoic acid levels	CD	Saturated fatty acid levels	36	0.750621	0.589396	0.955946	0.0200615
Docosahexaenoic acid levels	IBD	Monounsaturated fatty acid levels	36	0.820995	0.69353	0.971886	0.0219473
Docosahexaenoic acid levels	UC	Monounsaturated fatty acid levels	36	0.834865	0.693852	1.00454	0.0558714
Docosahexaenoic acid levels	CD	Monounsaturated fatty acid levels	36	0.797854	0.634072	1.00394	0.0540493
Docosahexaenoic acid levels	IBD	Omega-6 fatty acid levels	39	0.805151	0.666874	0.972098	0.0241738
Docosahexaenoic acid levels	UC	Omega-6 fatty acid levels	39	0.831857	0.692506	0.999249	0.0490646
Docosahexaenoic acid levels	CD	Omega-6 fatty acid levels	39	0.758058	0.587293	0.978477	0.0334132
Docosahexaenoic acid levels	IBD	Linoleic acid levels	37	0.809823	0.693996	0.94498	0.00739245
Docosahexaenoic acid levels	UC	Linoleic acid levels	37	0.829352	0.717022	0.959281	0.0117406
Docosahexaenoic acid levels	CD	Linoleic acid levels	37	0.779835	0.629312	0.966361	0.0230427
Docosahexaenoic acid levels	IBD	Ratio of saturated fatty acids to total fatty acids	40	0.812352	0.70552	0.93536	0.00386585
Docosahexaenoic acid levels	UC	Ratio of saturated fatty acids to total fatty acids	40	0.820231	0.711178	0.946007	0.00647772
Docosahexaenoic acid levels	CD	Ratio of saturated fatty acids to total fatty acids	40	0.795992	0.647526	0.978499	0.0302824
Docosahexaenoic acid levels	IBD	Ratio of monounsaturated fatty acids to total fatty acids	36	0.825514	0.689001	0.989074	0.037606
Docosahexaenoic acid levels	UC	Ratio of monounsaturated fatty acids to total fatty acids	36	0.814162	0.660948	1.00289	0.0532556
Docosahexaenoic acid levels	CD	Ratio of monounsaturated fatty acids to total fatty acids	36	0.847937	0.663755	1.08323	0.186778
Docosahexaenoic acid levels	IBD	Ratio of omega-6 fatty acids to total fatty acids	37	0.812635	0.698348	0.945625	0.00729645
Docosahexaenoic acid levels	UC	Ratio of omega-6 fatty acids to total fatty acids	37	0.829436	0.712627	0.965392	0.0157439
Docosahexaenoic acid levels	CD	Ratio of omega-6 fatty acids to total fatty acids	37	0.783053	0.633569	0.967805	0.0236488
Docosahexaenoic acid levels	IBD	Ratio of linoleic acid to total fatty acids	38	0.843386	0.708713	1.00365	0.0549901
Docosahexaenoic acid levels	UC	Ratio of linoleic acid to total fatty acids	38	0.832478	0.697172	0.994044	0.0427634
Docosahexaenoic acid levels	CD	Ratio of linoleic acid to total fatty acids	38	0.841334	0.657699	1.07624	0.169083
Ratio of omega-3 fatty acids to total fatty acids	IBD	Ratio of saturated fatty acids to total fatty acids	31	0.829239	0.735096	0.935438	0.00232293
Ratio of omega-3 fatty acids to total fatty acids	UC	Ratio of saturated fatty acids to total fatty acids	31	0.861102	0.768621	0.964711	0.00988647
Ratio of omega-3 fatty acids to total fatty acids	CD	Ratio of saturated fatty acids to total fatty acids	31	0.784818	0.656996	0.937508	0.00755225
Ratio of omega-3 fatty acids to total fatty acids	IBD	Ratio of monounsaturated fatty acids to total fatty acids	28	0.841033	0.72183	0.979921	0.0264114
Ratio of omega-3 fatty acids to total fatty acids	UC	Ratio of monounsaturated fatty acids to total fatty acids	28	0.855586	0.718282	1.01914	0.080532
Ratio of omega-3 fatty acids to total fatty acids	CD	Ratio of monounsaturated fatty acids to total fatty acids	28	0.830318	0.676088	1.01973	0.0761242
Ratio of omega-3 fatty acids to total fatty acids	IBD	Ratio of omega-6 fatty acids to total fatty acids	28	0.817682	0.720705	0.927708	0.00177798
Ratio of omega-3 fatty acids to total fatty acids	UC	Ratio of omega-6 fatty acids to total fatty acids	28	0.857133	0.756768	0.970809	0.0152555
Ratio of omega-3 fatty acids to total fatty acids	CD	Ratio of omega-6 fatty acids to total fatty acids	28	0.759719	0.638165	0.904427	0.00200653
Ratio of omega-3 fatty acids to total fatty acids	IBD	Ratio of linoleic acid to total fatty acids	28	0.804768	0.670473	0.965963	0.019713
Ratio of omega-3 fatty acids to total fatty acids	UC	Ratio of linoleic acid to total fatty acids	28	0.847979	0.703566	1.02204	0.08342
Ratio of omega-3 fatty acids to total fatty acids	CD	Ratio of linoleic acid to total fatty acids	28	0.724756	0.563188	0.932674	0.0123622
Ratio of omega-3 fatty acids to total fatty acids	IBD	Total fatty acid levels	28	0.839052	0.729961	0.964445	0.0135319
Ratio of omega-3 fatty acids to total fatty acids	UC	Total fatty acid levels	28	0.888003	0.753009	1.0472	0.157998
Ratio of omega-3 fatty acids to total fatty acids	CD	Total fatty acid levels	28	0.765902	0.638561	0.918636	0.00404345
Ratio of omega-3 fatty acids to total fatty acids	IBD	Saturated fatty acid levels	29	0.83899	0.7282	0.966637	0.0151154
Ratio of omega-3 fatty acids to total fatty acids	UC	Saturated fatty acid levels	29	0.887301	0.750548	1.04897	0.161467
Ratio of omega-3 fatty acids to total fatty acids	CD	Saturated fatty acid levels	29	0.764957	0.634933	0.921609	0.00481967
Ratio of omega-3 fatty acids to total fatty acids	IBD	Monounsaturated fatty acid levels	27	0.833125	0.723	0.960025	0.0116029
Ratio of omega-3 fatty acids to total fatty acids	UC	Monounsaturated fatty acid levels	27	0.862041	0.737353	1.00781	0.062553
Ratio of omega-3 fatty acids to total fatty acids	CD	Monounsaturated fatty acid levels	27	0.790702	0.653347	0.956935	0.015858
Ratio of omega-3 fatty acids to total fatty acids	IBD	Omega-6 fatty acid levels	29	0.839988	0.727412	0.969985	0.0175444
Ratio of omega-3 fatty acids to total fatty acids	UC	Omega-6 fatty acid levels	29	0.880319	0.766127	1.01153	0.0721331
Ratio of omega-3 fatty acids to total fatty acids	CD	Omega-6 fatty acid levels	29	0.784821	0.647213	0.951687	0.0137603
Ratio of omega-3 fatty acids to total fatty acids	IBD	Linoleic acid levels	30	0.831012	0.731353	0.944251	0.00450984
Ratio of omega-3 fatty acids to total fatty acids	UC	Linoleic acid levels	30	0.865434	0.767997	0.975233	0.0177153
Ratio of omega-3 fatty acids to total fatty acids	CD	Linoleic acid levels	30	0.789505	0.66298	0.940176	0.00799561
Ratio of docosahexaenoic acid to total fatty acid levels	IBD	Ratio of saturated fatty acids to total fatty acids	25	0.800185	0.679794	0.941898	0.00737259
Ratio of docosahexaenoic acid to total fatty acid levels	UC	Ratio of saturated fatty acids to total fatty acids	25	0.835097	0.713765	0.977054	0.0244609
Ratio of docosahexaenoic acid to total fatty acid levels	CD	Ratio of saturated fatty acids to total fatty acids	25	0.741637	0.588441	0.934717	0.0113456
Ratio of docosahexaenoic acid to total fatty acid levels	IBD	Ratio of monounsaturated fatty acids to total fatty acids	24	0.784884	0.579717	1.06266	0.117151
Ratio of docosahexaenoic acid to total fatty acid levels	UC	Ratio of monounsaturated fatty acids to total fatty acids	24	0.782256	0.555577	1.10142	0.159528
Ratio of docosahexaenoic acid to total fatty acid levels	CD	Ratio of monounsaturated fatty acids to total fatty acids	24	0.808862	0.536895	1.2186	0.310345
Ratio of docosahexaenoic acid to total fatty acid levels	IBD	Ratio of omega-6 fatty acids to total fatty acids	23	0.825567	0.690478	0.987085	0.0355015
Ratio of docosahexaenoic acid to total fatty acid levels	UC	Ratio of omega-6 fatty acids to total fatty acids	23	0.869221	0.733736	1.02972	0.104973
Ratio of docosahexaenoic acid to total fatty acid levels	CD	Ratio of omega-6 fatty acids to total fatty acids	23	0.758721	0.593261	0.970327	0.0278067
Ratio of docosahexaenoic acid to total fatty acid levels	IBD	Ratio of linoleic acid to total fatty acids	25	0.841156	0.699639	1.0113	0.0657014
Ratio of docosahexaenoic acid to total fatty acid levels	UC	Ratio of linoleic acid to total fatty acids	25	0.886643	0.735624	1.06866	0.206623
Ratio of docosahexaenoic acid to total fatty acid levels	CD	Ratio of linoleic acid to total fatty acids	25	0.763331	0.593687	0.981449	0.035202
Ratio of docosahexaenoic acid to total fatty acid levels	IBD	Total fatty acid levels	23	0.811342	0.675216	0.974911	0.02567
Ratio of docosahexaenoic acid to total fatty acid levels	UC	Total fatty acid levels	23	0.863747	0.697481	1.06965	0.179343
Ratio of docosahexaenoic acid to total fatty acid levels	CD	Total fatty acid levels	23	0.739043	0.581313	0.93957	0.0135526
Ratio of docosahexaenoic acid to total fatty acid levels	IBD	Saturated fatty acid levels	22	0.807121	0.668328	0.974736	0.0260278
Ratio of docosahexaenoic acid to total fatty acid levels	UC	Saturated fatty acid levels	22	0.86032	0.690526	1.07186	0.179826
Ratio of docosahexaenoic acid to total fatty acid levels	CD	Saturated fatty acid levels	22	0.733027	0.573146	0.937508	0.013359
Ratio of docosahexaenoic acid to total fatty acid levels	IBD	Monounsaturated fatty acid levels	25	0.788399	0.638794	0.973041	0.0267905
Ratio of docosahexaenoic acid to total fatty acid levels	UC	Monounsaturated fatty acid levels	25	0.818671	0.651451	1.02882	0.0861062
Ratio of docosahexaenoic acid to total fatty acid levels	CD	Monounsaturated fatty acid levels	25	0.749952	0.56383	0.997513	0.0480289
Ratio of docosahexaenoic acid to total fatty acid levels	IBD	Omega-6 fatty acid levels	22	0.790232	0.65416	0.954607	0.0146133
Ratio of docosahexaenoic acid to total fatty acid levels	UC	Omega-6 fatty acid levels	22	0.83628	0.698274	1.00156	0.0520093
Ratio of docosahexaenoic acid to total fatty acid levels	CD	Omega-6 fatty acid levels	22	0.728169	0.564653	0.939038	0.0144951
Ratio of docosahexaenoic acid to total fatty acid levels	IBD	Linoleic acid levels	22	0.765152	0.634748	0.922347	0.00498609
Ratio of docosahexaenoic acid to total fatty acid levels	UC	Linoleic acid levels	22	0.806353	0.680188	0.955919	0.013164
Ratio of docosahexaenoic acid to total fatty acid levels	CD	Linoleic acid levels	22	0.717718	0.553961	0.929883	0.0120673
Ratio of monounsaturated fatty acids to total fatty acids	CD	Ratio of saturated fatty acids to total fatty acids	54	1.28086	1.0448	1.57026	0.0172361
Ratio of monounsaturated fatty acids to total fatty acids	CD	Ratio of polyunsaturated fatty acids to total fatty acids	55	1.45871	0.673638	3.15872	0.33817
Ratio of monounsaturated fatty acids to total fatty acids	CD	Ratio of omega-3 fatty acids to total fatty acids	54	1.19069	0.936073	1.51458	0.155073
Ratio of monounsaturated fatty acids to total fatty acids	CD	Ratio of omega-6 fatty acids to total fatty acids	53	1.48169	1.09292	2.00877	0.0113343
Ratio of monounsaturated fatty acids to total fatty acids	CD	Ratio of docosahexaenoic acid to total fatty acid levels	54	1.13297	0.786896	1.63124	0.502031
Ratio of monounsaturated fatty acids to total fatty acids	CD	Ratio of linoleic acid to total fatty acids	56	1.28997	1.05281	1.58055	0.0140296
Ratio of monounsaturated fatty acids to total fatty acids	CD	Ratio of omega-6 fatty acids to omega-3 fatty acids	54	1.21994	0.947839	1.57015	0.122601
Ratio of monounsaturated fatty acids to total fatty acids	CD	Total fatty acid levels	53	1.43607	1.12967	1.82557	0.00311818
Ratio of monounsaturated fatty acids to total fatty acids	CD	Saturated fatty acid levels	54	1.4305	1.12819	1.81381	0.00311864
Ratio of monounsaturated fatty acids to total fatty acids	CD	Polyunsaturated fatty acid levels	54	1.3064	1.05115	1.62362	0.0159622
Ratio of monounsaturated fatty acids to total fatty acids	CD	Omega-3 fatty acid levels	52	1.2217	0.961238	1.55273	0.101663
Ratio of monounsaturated fatty acids to total fatty acids	CD	Omega-6 fatty acid levels	52	1.33557	1.07521	1.65898	0.00891191
Ratio of monounsaturated fatty acids to total fatty acids	CD	Docosahexaenoic acid levels	55	1.18552	0.93735	1.4994	0.155573
Ratio of monounsaturated fatty acids to total fatty acids	CD	Linoleic acid levels	51	1.35165	1.05666	1.72901	0.0164535
Ratio of polyunsaturated fatty acids to monounsaturated fatty acids	CD	Ratio of saturated fatty acids to total fatty acids	47	0.800755	0.650298	0.986022	0.0363878
Ratio of polyunsaturated fatty acids to monounsaturated fatty acids	CD	Total fatty acid levels	46	0.685666	0.524658	0.896085	0.00571855
Ratio of polyunsaturated fatty acids to monounsaturated fatty acids	CD	Saturated fatty acid levels	48	0.689483	0.528022	0.900317	0.0063064

## Sheet: Table S8
Table S8 Associations of genetically predicted inflammatory bowel disease and its subtypes with fatty acids using univariable Mendelian randomization
Exposure	Outcome	Method	Nsnp	OR	OR_lci95	OR_uci95	Pval
IBD	Total fatty acid levels	MR Egger	64	0.998159	0.969337	1.02784	0.902286
IBD	Total fatty acid levels	Weighted median	64	0.993613	0.980614	1.00678	0.340228
IBD	Total fatty acid levels	Inverse variance weighted	64	0.990645	0.979179	1.00225	0.113559
IBD	Total fatty acid levels	Simple mode	64	0.982679	0.954186	1.01202	0.248848
IBD	Total fatty acid levels	Weighted mode	64	0.994303	0.973828	1.01521	0.592349
UC	Total fatty acid levels	MR Egger	37	0.980214	0.952396	1.00884	0.182353
UC	Total fatty acid levels	Weighted median	37	0.988709	0.975317	1.00228	0.102675
UC	Total fatty acid levels	Inverse variance weighted	37	0.993956	0.9821	1.00595	0.322036
UC	Total fatty acid levels	Simple mode	37	0.977242	0.94549	1.01006	0.180407
UC	Total fatty acid levels	Weighted mode	37	0.976628	0.945318	1.00897	0.163473
CD	Total fatty acid levels	MR Egger	52	1.00154	0.97621	1.02753	0.906562
CD	Total fatty acid levels	Weighted median	52	0.996767	0.986117	1.00753	0.554591
CD	Total fatty acid levels	Inverse variance weighted	52	0.99737	0.986301	1.00856	0.643753
CD	Total fatty acid levels	Simple mode	52	0.999201	0.978509	1.02033	0.940621
CD	Total fatty acid levels	Weighted mode	52	0.999987	0.987155	1.01299	0.998445
IBD	Saturated fatty acid levels	MR Egger	64	0.994195	0.965276	1.02398	0.700402
IBD	Saturated fatty acid levels	Weighted median	64	0.994181	0.981306	1.00722	0.380182
IBD	Saturated fatty acid levels	Inverse variance weighted	64	0.988781	0.977266	1.00043	0.0590459
IBD	Saturated fatty acid levels	Simple mode	64	0.986164	0.957407	1.01578	0.359641
IBD	Saturated fatty acid levels	Weighted mode	64	0.999841	0.980369	1.0197	0.987398
UC	Saturated fatty acid levels	MR Egger	37	0.977826	0.951138	1.00526	0.121226
UC	Saturated fatty acid levels	Weighted median	37	0.990783	0.97767	1.00407	0.173125
UC	Saturated fatty acid levels	Inverse variance weighted	37	0.99346	0.981999	1.00505	0.267679
UC	Saturated fatty acid levels	Simple mode	37	0.97748	0.946676	1.00929	0.171802
UC	Saturated fatty acid levels	Weighted mode	37	0.980392	0.945227	1.01686	0.295035
CD	Saturated fatty acid levels	MR Egger	52	0.999658	0.973902	1.02609	0.979612
CD	Saturated fatty acid levels	Weighted median	52	0.997577	0.986681	1.00859	0.664986
CD	Saturated fatty acid levels	Inverse variance weighted	52	0.995961	0.984704	1.00735	0.485218
CD	Saturated fatty acid levels	Simple mode	52	1.00144	0.981436	1.02185	0.889556
CD	Saturated fatty acid levels	Weighted mode	52	1.00144	0.988923	1.01411	0.823724
IBD	Polyunsaturated fatty acid levels	MR Egger	64	0.997271	0.970573	1.0247	0.844175
IBD	Polyunsaturated fatty acid levels	Weighted median	64	0.993768	0.981837	1.00584	0.310412
IBD	Polyunsaturated fatty acid levels	Inverse variance weighted	64	0.993008	0.982375	1.00376	0.201437
IBD	Polyunsaturated fatty acid levels	Simple mode	64	0.997343	0.969849	1.02561	0.852588
IBD	Polyunsaturated fatty acid levels	Weighted mode	64	0.996388	0.9777	1.01543	0.709258
UC	Polyunsaturated fatty acid levels	MR Egger	37	0.983265	0.954907	1.01246	0.266018
UC	Polyunsaturated fatty acid levels	Weighted median	37	0.987558	0.975417	0.999851	0.0472918
UC	Polyunsaturated fatty acid levels	Inverse variance weighted	37	0.992747	0.980811	1.00483	0.238242
UC	Polyunsaturated fatty acid levels	Simple mode	37	0.979555	0.952832	1.00703	0.151925
UC	Polyunsaturated fatty acid levels	Weighted mode	37	0.982142	0.96295	1.00172	0.081907
CD	Polyunsaturated fatty acid levels	MR Egger	52	0.998638	0.975394	1.02244	0.910112
CD	Polyunsaturated fatty acid levels	Weighted median	52	0.994676	0.984895	1.00455	0.289632
CD	Polyunsaturated fatty acid levels	Inverse variance weighted	52	0.998405	0.988227	1.00869	0.760177
CD	Polyunsaturated fatty acid levels	Simple mode	52	1.00268	0.984262	1.02144	0.778378
CD	Polyunsaturated fatty acid levels	Weighted mode	52	0.996271	0.983061	1.00966	0.585706
IBD	Monounsaturated fatty acid levels	MR Egger	64	1.00596	0.977036	1.03574	0.691111
IBD	Monounsaturated fatty acid levels	Weighted median	64	0.998101	0.984924	1.01145	0.779216
IBD	Monounsaturated fatty acid levels	Inverse variance weighted	64	0.992817	0.981317	1.00445	0.225189
IBD	Monounsaturated fatty acid levels	Simple mode	64	0.99128	0.961611	1.02186	0.574156
IBD	Monounsaturated fatty acid levels	Weighted mode	64	1.00092	0.980862	1.0214	0.929064
UC	Monounsaturated fatty acid levels	MR Egger	37	0.987329	0.960749	1.01464	0.366009
UC	Monounsaturated fatty acid levels	Weighted median	37	0.996288	0.983673	1.00906	0.567269
UC	Monounsaturated fatty acid levels	Inverse variance weighted	37	0.998403	0.987159	1.00978	0.782148
UC	Monounsaturated fatty acid levels	Simple mode	37	0.984967	0.95241	1.01864	0.382953
UC	Monounsaturated fatty acid levels	Weighted mode	37	0.980614	0.94188	1.02094	0.3474
CD	Monounsaturated fatty acid levels	MR Egger	52	1.00707	0.981679	1.03312	0.591063
CD	Monounsaturated fatty acid levels	Weighted median	52	1.00061	0.989777	1.01156	0.912637
CD	Monounsaturated fatty acid levels	Inverse variance weighted	52	0.998709	0.987618	1.00992	0.820653
CD	Monounsaturated fatty acid levels	Simple mode	52	0.996636	0.977641	1.016	0.732859
CD	Monounsaturated fatty acid levels	Weighted mode	52	1.00053	0.988256	1.01296	0.933053
IBD	Omega-3 fatty acid levels	MR Egger	64	0.99733	0.972092	1.02322	0.838662
IBD	Omega-3 fatty acid levels	Weighted median	64	0.99968	0.988241	1.01125	0.956463
IBD	Omega-3 fatty acid levels	Inverse variance weighted	64	0.998732	0.988638	1.00893	0.806536
IBD	Omega-3 fatty acid levels	Simple mode	64	1.02043	0.993621	1.04797	0.141485
IBD	Omega-3 fatty acid levels	Weighted mode	64	1.00784	0.991065	1.0249	0.365215
UC	Omega-3 fatty acid levels	MR Egger	37	0.979026	0.955454	1.00318	0.0970976
UC	Omega-3 fatty acid levels	Weighted median	37	0.996195	0.984201	1.00833	0.537296
UC	Omega-3 fatty acid levels	Inverse variance weighted	37	0.992265	0.982195	1.00244	0.135705
UC	Omega-3 fatty acid levels	Simple mode	37	0.990024	0.965654	1.01501	0.435561
UC	Omega-3 fatty acid levels	Weighted mode	37	0.991651	0.97342	1.01022	0.381711
CD	Omega-3 fatty acid levels	MR Egger	52	1.00923	0.990803	1.028	0.333151
CD	Omega-3 fatty acid levels	Weighted median	52	1.00012	0.990675	1.00965	0.980719
CD	Omega-3 fatty acid levels	Inverse variance weighted	52	1.00419	0.996145	1.0123	0.308211
CD	Omega-3 fatty acid levels	Simple mode	52	1.01356	0.994301	1.03318	0.174843
CD	Omega-3 fatty acid levels	Weighted mode	52	1.00357	0.991399	1.01589	0.569688
IBD	Omega-6 fatty acid levels	MR Egger	64	0.997707	0.971755	1.02435	0.864994
IBD	Omega-6 fatty acid levels	Weighted median	64	0.990175	0.978039	1.00246	0.116593
IBD	Omega-6 fatty acid levels	Inverse variance weighted	64	0.992381	0.982053	1.00282	0.151857
IBD	Omega-6 fatty acid levels	Simple mode	64	0.999123	0.974422	1.02445	0.94545
IBD	Omega-6 fatty acid levels	Weighted mode	64	0.992483	0.971959	1.01344	0.48173
UC	Omega-6 fatty acid levels	MR Egger	37	0.987054	0.960158	1.0147	0.361566
UC	Omega-6 fatty acid levels	Weighted median	37	0.987122	0.975204	0.999186	0.0364921
UC	Omega-6 fatty acid levels	Inverse variance weighted	37	0.994031	0.982776	1.00542	0.302816
UC	Omega-6 fatty acid levels	Simple mode	37	0.980071	0.954621	1.0062	0.142444
UC	Omega-6 fatty acid levels	Weighted mode	37	0.983125	0.965471	1.0011	0.0738794
CD	Omega-6 fatty acid levels	MR Egger	52	0.995323	0.971324	1.01992	0.708174
CD	Omega-6 fatty acid levels	Weighted median	52	0.991934	0.981815	1.00216	0.121606
CD	Omega-6 fatty acid levels	Inverse variance weighted	52	0.99694	0.986407	1.00759	0.571685
CD	Omega-6 fatty acid levels	Simple mode	52	0.992127	0.972562	1.01209	0.440262
CD	Omega-6 fatty acid levels	Weighted mode	52	0.99449	0.981744	1.0074	0.405075
IBD	Docosahexaenoic acid levels	MR Egger	64	0.99936	0.974837	1.0245	0.959863
IBD	Docosahexaenoic acid levels	Weighted median	64	1.002	0.989985	1.01416	0.745539
IBD	Docosahexaenoic acid levels	Inverse variance weighted	64	1.00206	0.992244	1.01198	0.681532
IBD	Docosahexaenoic acid levels	Simple mode	64	1.01095	0.9869	1.03559	0.378682
IBD	Docosahexaenoic acid levels	Weighted mode	64	1.00439	0.987377	1.0217	0.616833
UC	Docosahexaenoic acid levels	MR Egger	37	0.990606	0.968344	1.01338	0.421204
UC	Docosahexaenoic acid levels	Weighted median	37	0.998658	0.987648	1.00979	0.812411
UC	Docosahexaenoic acid levels	Inverse variance weighted	37	0.994165	0.984922	1.0035	0.219507
UC	Docosahexaenoic acid levels	Simple mode	37	0.99545	0.973142	1.01827	0.695613
UC	Docosahexaenoic acid levels	Weighted mode	37	0.996396	0.981593	1.01142	0.639205
CD	Docosahexaenoic acid levels	MR Egger	52	1.00655	0.98741	1.02607	0.50801
CD	Docosahexaenoic acid levels	Weighted median	52	1.00471	0.995153	1.01436	0.335256
CD	Docosahexaenoic acid levels	Inverse variance weighted	52	1.00445	0.996089	1.01288	0.297919
CD	Docosahexaenoic acid levels	Simple mode	52	1.00805	0.990393	1.02602	0.378129
CD	Docosahexaenoic acid levels	Weighted mode	52	1.00532	0.994483	1.01628	0.341643
IBD	Linoleic acid levels	MR Egger	64	0.999018	0.975302	1.02331	0.936406
IBD	Linoleic acid levels	Weighted median	64	0.991034	0.978988	1.00323	0.148909
IBD	Linoleic acid levels	Inverse variance weighted	64	0.993462	0.984028	1.00299	0.17778
IBD	Linoleic acid levels	Simple mode	64	0.992755	0.96723	1.01895	0.586235
IBD	Linoleic acid levels	Weighted mode	64	0.990334	0.972176	1.00883	0.307514
UC	Linoleic acid levels	MR Egger	37	0.990626	0.965779	1.01611	0.47223
UC	Linoleic acid levels	Weighted median	37	0.989945	0.977726	1.00232	0.110753
UC	Linoleic acid levels	Inverse variance weighted	37	0.996021	0.98566	1.00649	0.454917
UC	Linoleic acid levels	Simple mode	37	0.986303	0.962904	1.01027	0.267653
UC	Linoleic acid levels	Weighted mode	37	0.990026	0.973163	1.00718	0.260292
CD	Linoleic acid levels	MR Egger	52	0.995064	0.972563	1.01809	0.673377
CD	Linoleic acid levels	Weighted median	52	0.992787	0.98237	1.00331	0.178586
CD	Linoleic acid levels	Inverse variance weighted	52	0.99678	0.986908	1.00675	0.525392
CD	Linoleic acid levels	Simple mode	52	0.989312	0.970202	1.0088	0.285317
CD	Linoleic acid levels	Weighted mode	52	0.993089	0.981027	1.0053	0.271209
IBD	Ratio of saturated fatty acids to total fatty acids	MR Egger	64	0.981898	0.959219	1.00511	0.130556
IBD	Ratio of saturated fatty acids to total fatty acids	Weighted median	64	0.99097	0.978544	1.00355	0.158808
IBD	Ratio of saturated fatty acids to total fatty acids	Inverse variance weighted	64	0.988202	0.97907	0.99742	0.0122327
IBD	Ratio of saturated fatty acids to total fatty acids	Simple mode	64	0.993409	0.968706	1.01874	0.608545
IBD	Ratio of saturated fatty acids to total fatty acids	Weighted mode	64	0.994083	0.977486	1.01096	0.492234
UC	Ratio of saturated fatty acids to total fatty acids	MR Egger	37	0.97895	0.959158	0.99915	0.0487893
UC	Ratio of saturated fatty acids to total fatty acids	Weighted median	37	0.995209	0.983061	1.00751	0.443403
UC	Ratio of saturated fatty acids to total fatty acids	Inverse variance weighted	37	0.995276	0.986616	1.00401	0.28814
UC	Ratio of saturated fatty acids to total fatty acids	Simple mode	37	1.00309	0.975654	1.0313	0.828622
UC	Ratio of saturated fatty acids to total fatty acids	Weighted mode	37	0.998953	0.970368	1.02838	0.944022
CD	Ratio of saturated fatty acids to total fatty acids	MR Egger	52	0.992984	0.973681	1.01267	0.485323
CD	Ratio of saturated fatty acids to total fatty acids	Weighted median	52	0.997021	0.986692	1.00746	0.574472
CD	Ratio of saturated fatty acids to total fatty acids	Inverse variance weighted	52	0.992758	0.984317	1.00127	0.0952405
CD	Ratio of saturated fatty acids to total fatty acids	Simple mode	52	1.00508	0.983525	1.02712	0.648603
CD	Ratio of saturated fatty acids to total fatty acids	Weighted mode	52	1.0004	0.987912	1.01304	0.950864
IBD	Ratio of polyunsaturated fatty acids to total fatty acids	MR Egger	64	0.995371	0.968124	1.02338	0.744257
IBD	Ratio of polyunsaturated fatty acids to total fatty acids	Weighted median	64	0.993045	0.980812	1.00543	0.269717
IBD	Ratio of polyunsaturated fatty acids to total fatty acids	Inverse variance weighted	64	1.00713	0.996044	1.01835	0.208288
IBD	Ratio of polyunsaturated fatty acids to total fatty acids	Simple mode	64	0.983833	0.958377	1.00996	0.227521
IBD	Ratio of polyunsaturated fatty acids to total fatty acids	Weighted mode	64	0.986478	0.970566	1.00265	0.105817
UC	Ratio of polyunsaturated fatty acids to total fatty acids	MR Egger	37	1.00609	0.982113	1.03066	0.624695
UC	Ratio of polyunsaturated fatty acids to total fatty acids	Weighted median	37	0.989912	0.978044	1.00192	0.0994261
UC	Ratio of polyunsaturated fatty acids to total fatty acids	Inverse variance weighted	37	0.997327	0.987415	1.00734	0.599342
UC	Ratio of polyunsaturated fatty acids to total fatty acids	Simple mode	37	0.984781	0.964966	1.005	0.147878
UC	Ratio of polyunsaturated fatty acids to total fatty acids	Weighted mode	37	0.985581	0.96668	1.00485	0.150195
CD	Ratio of polyunsaturated fatty acids to total fatty acids	MR Egger	52	0.993777	0.969679	1.01847	0.620398
CD	Ratio of polyunsaturated fatty acids to total fatty acids	Weighted median	52	0.99539	0.985014	1.00588	0.387487
CD	Ratio of polyunsaturated fatty acids to total fatty acids	Inverse variance weighted	52	1.00289	0.99217	1.01373	0.598383
CD	Ratio of polyunsaturated fatty acids to total fatty acids	Simple mode	52	0.989474	0.972624	1.00662	0.232823
CD	Ratio of polyunsaturated fatty acids to total fatty acids	Weighted mode	52	0.993585	0.982511	1.00478	0.265655
IBD	Ratio of monounsaturated fatty acids to total fatty acids	MR Egger	64	1.01782	0.989871	1.04655	0.21845
IBD	Ratio of monounsaturated fatty acids to total fatty acids	Weighted median	64	1.01034	0.997824	1.02302	0.105768
IBD	Ratio of monounsaturated fatty acids to total fatty acids	Inverse variance weighted	64	0.998595	0.987449	1.00987	0.806089
IBD	Ratio of monounsaturated fatty acids to total fatty acids	Simple mode	64	1.01418	0.984388	1.04488	0.358096
IBD	Ratio of monounsaturated fatty acids to total fatty acids	Weighted mode	64	1.0133	0.995229	1.0317	0.155061
UC	Ratio of monounsaturated fatty acids to total fatty acids	MR Egger	37	1.00391	0.980563	1.02781	0.747118
UC	Ratio of monounsaturated fatty acids to total fatty acids	Weighted median	37	1.00894	0.996494	1.02155	0.159848
UC	Ratio of monounsaturated fatty acids to total fatty acids	Inverse variance weighted	37	1.00656	0.996882	1.01634	0.1846
UC	Ratio of monounsaturated fatty acids to total fatty acids	Simple mode	37	1.00636	0.979482	1.03397	0.649053
UC	Ratio of monounsaturated fatty acids to total fatty acids	Weighted mode	37	1.00839	0.977102	1.04068	0.606559
CD	Ratio of monounsaturated fatty acids to total fatty acids	MR Egger	52	1.01357	0.988718	1.03905	0.29234
CD	Ratio of monounsaturated fatty acids to total fatty acids	Weighted median	52	1.0026	0.99258	1.01272	0.612352
CD	Ratio of monounsaturated fatty acids to total fatty acids	Inverse variance weighted	52	1.00104	0.990157	1.01204	0.852199
CD	Ratio of monounsaturated fatty acids to total fatty acids	Simple mode	52	1.00029	0.981298	1.01965	0.976376
CD	Ratio of monounsaturated fatty acids to total fatty acids	Weighted mode	52	1.00428	0.993369	1.01531	0.446895
IBD	Ratio of omega-3 fatty acids to total fatty acids	MR Egger	64	0.997158	0.973086	1.02183	0.82021
IBD	Ratio of omega-3 fatty acids to total fatty acids	Weighted median	64	1.00079	0.988423	1.01331	0.90112
IBD	Ratio of omega-3 fatty acids to total fatty acids	Inverse variance weighted	64	1.00378	0.994079	1.01357	0.446647
IBD	Ratio of omega-3 fatty acids to total fatty acids	Simple mode	64	1.01929	0.990463	1.04896	0.196502
IBD	Ratio of omega-3 fatty acids to total fatty acids	Weighted mode	64	0.99979	0.982865	1.01701	0.980842
UC	Ratio of omega-3 fatty acids to total fatty acids	MR Egger	37	0.984748	0.965312	1.00457	0.13971
UC	Ratio of omega-3 fatty acids to total fatty acids	Weighted median	37	0.989917	0.979166	1.00079	0.0689152
UC	Ratio of omega-3 fatty acids to total fatty acids	Inverse variance weighted	37	0.993816	0.985608	1.00209	0.142585
UC	Ratio of omega-3 fatty acids to total fatty acids	Simple mode	37	0.990773	0.969184	1.01284	0.415003
UC	Ratio of omega-3 fatty acids to total fatty acids	Weighted mode	37	0.991159	0.97743	1.00508	0.22016
CD	Ratio of omega-3 fatty acids to total fatty acids	MR Egger	52	1.00967	0.989808	1.02992	0.347108
CD	Ratio of omega-3 fatty acids to total fatty acids	Weighted median	52	1.0095	0.999836	1.01926	0.0540405
CD	Ratio of omega-3 fatty acids to total fatty acids	Inverse variance weighted	52	1.00663	0.997958	1.01537	0.134447
CD	Ratio of omega-3 fatty acids to total fatty acids	Simple mode	52	1.0174	0.997007	1.03822	0.101062
CD	Ratio of omega-3 fatty acids to total fatty acids	Weighted mode	52	1.00718	0.995642	1.01885	0.229241
IBD	Ratio of omega-6 fatty acids to total fatty acids	MR Egger	64	0.996313	0.970564	1.02275	0.783103
IBD	Ratio of omega-6 fatty acids to total fatty acids	Weighted median	64	0.994903	0.983169	1.00678	0.398552
IBD	Ratio of omega-6 fatty acids to total fatty acids	Inverse variance weighted	64	1.00644	0.995996	1.017	0.227649
IBD	Ratio of omega-6 fatty acids to total fatty acids	Simple mode	64	1.00804	0.982468	1.03428	0.543528
IBD	Ratio of omega-6 fatty acids to total fatty acids	Weighted mode	64	0.99224	0.977178	1.00753	0.32199
UC	Ratio of omega-6 fatty acids to total fatty acids	MR Egger	37	1.01515	0.991574	1.03928	0.218082
UC	Ratio of omega-6 fatty acids to total fatty acids	Weighted median	37	0.992846	0.981486	1.00434	0.221458
UC	Ratio of omega-6 fatty acids to total fatty acids	Inverse variance weighted	37	1.00109	0.991259	1.01102	0.828916
UC	Ratio of omega-6 fatty acids to total fatty acids	Simple mode	37	0.989215	0.968696	1.01017	0.317333
UC	Ratio of omega-6 fatty acids to total fatty acids	Weighted mode	37	0.988834	0.971389	1.00659	0.224253
CD	Ratio of omega-6 fatty acids to total fatty acids	MR Egger	52	0.989164	0.967048	1.01179	0.349532
CD	Ratio of omega-6 fatty acids to total fatty acids	Weighted median	52	0.995355	0.98521	1.0056	0.373055
CD	Ratio of omega-6 fatty acids to total fatty acids	Inverse variance weighted	52	0.999807	0.989917	1.0098	0.969662
CD	Ratio of omega-6 fatty acids to total fatty acids	Simple mode	52	0.99836	0.980955	1.01607	0.855556
CD	Ratio of omega-6 fatty acids to total fatty acids	Weighted mode	52	0.993935	0.982979	1.00501	0.287138
IBD	Ratio of docosahexaenoic acid to total fatty acid levels	MR Egger	64	0.999606	0.973412	1.0265	0.976876
IBD	Ratio of docosahexaenoic acid to total fatty acid levels	Weighted median	64	1.00147	0.98942	1.01368	0.811513
IBD	Ratio of docosahexaenoic acid to total fatty acid levels	Inverse variance weighted	64	1.00724	0.996669	1.01793	0.180127
IBD	Ratio of docosahexaenoic acid to total fatty acid levels	Simple mode	64	0.996666	0.973551	1.02033	0.78121
IBD	Ratio of docosahexaenoic acid to total fatty acid levels	Weighted mode	64	0.999517	0.983827	1.01546	0.952436
UC	Ratio of docosahexaenoic acid to total fatty acid levels	MR Egger	37	0.999319	0.978872	1.02019	0.948879
UC	Ratio of docosahexaenoic acid to total fatty acid levels	Weighted median	37	0.997857	0.986588	1.00926	0.711253
UC	Ratio of docosahexaenoic acid to total fatty acid levels	Inverse variance weighted	37	0.996856	0.988429	1.00536	0.467316
UC	Ratio of docosahexaenoic acid to total fatty acid levels	Simple mode	37	0.989901	0.968897	1.01136	0.359753
UC	Ratio of docosahexaenoic acid to total fatty acid levels	Weighted mode	37	0.994854	0.979041	1.01092	0.531942
CD	Ratio of docosahexaenoic acid to total fatty acid levels	MR Egger	52	1.0044	0.981582	1.02774	0.709782
CD	Ratio of docosahexaenoic acid to total fatty acid levels	Weighted median	52	1.00122	0.99068	1.01188	0.821123
CD	Ratio of docosahexaenoic acid to total fatty acid levels	Inverse variance weighted	52	1.00576	0.995756	1.01586	0.260103
CD	Ratio of docosahexaenoic acid to total fatty acid levels	Simple mode	52	1.00285	0.983641	1.02244	0.773872
CD	Ratio of docosahexaenoic acid to total fatty acid levels	Weighted mode	52	1.00182	0.990168	1.01361	0.761715
IBD	Ratio of linoleic acid to total fatty acids	MR Egger	64	0.998191	0.975352	1.02156	0.878613
IBD	Ratio of linoleic acid to total fatty acids	Weighted median	64	0.993304	0.981825	1.00492	0.257282
IBD	Ratio of linoleic acid to total fatty acids	Inverse variance weighted	64	1.00368	0.994494	1.01294	0.433868
IBD	Ratio of linoleic acid to total fatty acids	Simple mode	64	0.989299	0.967135	1.01197	0.355615
IBD	Ratio of linoleic acid to total fatty acids	Weighted mode	64	0.989299	0.973845	1.005	0.185301
UC	Ratio of linoleic acid to total fatty acids	MR Egger	37	1.01259	0.990659	1.035	0.270421
UC	Ratio of linoleic acid to total fatty acids	Weighted median	37	0.993674	0.981677	1.00582	0.305877
UC	Ratio of linoleic acid to total fatty acids	Inverse variance weighted	37	1.00213	0.99304	1.01131	0.646637
UC	Ratio of linoleic acid to total fatty acids	Simple mode	37	1.00299	0.980635	1.02584	0.79692
UC	Ratio of linoleic acid to total fatty acids	Weighted mode	37	0.990498	0.972122	1.00922	0.32433
CD	Ratio of linoleic acid to total fatty acids	MR Egger	52	0.989175	0.969853	1.00888	0.284703
CD	Ratio of linoleic acid to total fatty acids	Weighted median	52	0.993591	0.983568	1.00372	0.213921
CD	Ratio of linoleic acid to total fatty acids	Inverse variance weighted	52	0.998442	0.989821	1.00714	0.724521
CD	Ratio of linoleic acid to total fatty acids	Simple mode	52	0.987015	0.969128	1.00523	0.167349
CD	Ratio of linoleic acid to total fatty acids	Weighted mode	52	0.990035	0.978855	1.00134	0.0899709
IBD	Ratio of polyunsaturated fatty acids to monounsaturated fatty acids	MR Egger	64	0.987303	0.959625	1.01578	0.381846
IBD	Ratio of polyunsaturated fatty acids to monounsaturated fatty acids	Weighted median	64	0.990459	0.977915	1.00316	0.140444
IBD	Ratio of polyunsaturated fatty acids to monounsaturated fatty acids	Inverse variance weighted	64	1.00388	0.992493	1.01541	0.505529
IBD	Ratio of polyunsaturated fatty acids to monounsaturated fatty acids	Simple mode	64	0.983161	0.956783	1.01027	0.225568
IBD	Ratio of polyunsaturated fatty acids to monounsaturated fatty acids	Weighted mode	64	0.986713	0.969077	1.00467	0.151016
UC	Ratio of polyunsaturated fatty acids to monounsaturated fatty acids	MR Egger	37	1.00019	0.976162	1.02481	0.987901
UC	Ratio of polyunsaturated fatty acids to monounsaturated fatty acids	Weighted median	37	0.98888	0.976768	1.00114	0.075313
UC	Ratio of polyunsaturated fatty acids to monounsaturated fatty acids	Inverse variance weighted	37	0.994743	0.984831	1.00475	0.302211
UC	Ratio of polyunsaturated fatty acids to monounsaturated fatty acids	Simple mode	37	0.989148	0.965764	1.0131	0.377286
UC	Ratio of polyunsaturated fatty acids to monounsaturated fatty acids	Weighted mode	37	0.987959	0.965658	1.01078	0.305302
CD	Ratio of polyunsaturated fatty acids to monounsaturated fatty acids	MR Egger	52	0.989164	0.964408	1.01456	0.4035
CD	Ratio of polyunsaturated fatty acids to monounsaturated fatty acids	Weighted median	52	0.995564	0.98572	1.00551	0.380604
CD	Ratio of polyunsaturated fatty acids to monounsaturated fatty acids	Inverse variance weighted	52	1.00065	0.989572	1.01186	0.908402
CD	Ratio of polyunsaturated fatty acids to monounsaturated fatty acids	Simple mode	52	0.994898	0.974521	1.0157	0.630133
CD	Ratio of polyunsaturated fatty acids to monounsaturated fatty acids	Weighted mode	52	0.994898	0.983663	1.00626	0.38152
IBD	Ratio of omega-6 fatty acids to omega-3 fatty acids	MR Egger	64	1.00204	0.978462	1.02619	0.867348
IBD	Ratio of omega-6 fatty acids to omega-3 fatty acids	Weighted median	64	0.998683	0.986312	1.01121	0.835876
IBD	Ratio of omega-6 fatty acids to omega-3 fatty acids	Inverse variance weighted	64	0.998086	0.988705	1.00756	0.690976
IBD	Ratio of omega-6 fatty acids to omega-3 fatty acids	Simple mode	64	0.979576	0.953935	1.00591	0.132311
IBD	Ratio of omega-6 fatty acids to omega-3 fatty acids	Weighted mode	64	0.997446	0.978918	1.01633	0.790139
UC	Ratio of omega-6 fatty acids to omega-3 fatty acids	MR Egger	37	1.01915	0.99952	1.03916	0.0641438
UC	Ratio of omega-6 fatty acids to omega-3 fatty acids	Weighted median	37	1.00896	0.996959	1.02111	0.143954
UC	Ratio of omega-6 fatty acids to omega-3 fatty acids	Inverse variance weighted	37	1.00639	0.998168	1.01467	0.128075
UC	Ratio of omega-6 fatty acids to omega-3 fatty acids	Simple mode	37	1.01082	0.987205	1.03499	0.378224
UC	Ratio of omega-6 fatty acids to omega-3 fatty acids	Weighted mode	37	1.01163	0.995124	1.02842	0.176764
CD	Ratio of omega-6 fatty acids to omega-3 fatty acids	MR Egger	52	0.987764	0.969659	1.00621	0.198076
CD	Ratio of omega-6 fatty acids to omega-3 fatty acids	Weighted median	52	0.997488	0.987607	1.00747	0.620373
CD	Ratio of omega-6 fatty acids to omega-3 fatty acids	Inverse variance weighted	52	0.993897	0.985889	1.00197	0.138012
CD	Ratio of omega-6 fatty acids to omega-3 fatty acids	Simple mode	52	0.981725	0.961568	1.0023	0.0874412
CD	Ratio of omega-6 fatty acids to omega-3 fatty acids	Weighted mode	52	0.992062	0.979161	1.00513	0.238288
